# Supplementary material for: Metabolite Profiling Reveals Distinct Modulation of Complex Metabolic Networks in Non-Pigmented, Black, and Red Rice (Oryza sativa L.) Cultivars
Source: Metabolites. 2021 Jun 9;11(6):367. doi: 10.3390/metabo11060367 (PMC8230048; doi:10.3390/metabo11060367)
Supplement: Supplementary file 1 [file metabolites-11-00367-s001.zip]

Archive with 2 entries (2 files):
- PR_Metabolites_Revision_supplementary table_ver1.xlsx
- PR_Metabolites_proof_supplementary figure_ver1.pptx
