# Supplementary material for: Metabolite Profiling Reveals Distinct Modulation of Complex Metabolic Networks in Non-Pigmented, Black, and Red Rice (Oryza sativa L.) Cultivars
Source: Metabolites. 2021 Jun 9;11(6):367. doi: 10.3390/metabo11060367 (PMC8230048; doi:10.3390/metabo11060367)
Supplement: Supplementary file 1 [file metabolites-11-00367-s001.zip › PR_Metabolites_Revision_supplementary table_ver1.xlsx]

## Sheet: Cover
Articles
Metabolite Profiling Reveals Distinct Modulation of Complex Metabolic Networks in Non-pigmented, Black, and Red Rice (Oryza sativa L.) Cultivars
Tae Jin Kim 1,†, So Yeon Kim1,†, Young Jin Park 1, Sun-Hyung Lim 2, Sun-Hwa Ha 3, Sang Un Park 4, Bumkyu Lee 5,*, and Jae Kwang Kim 1,*
1 Division of Life Sciences, College of Life Sciences and Bioengineering, Incheon National Univ., Incheon, 22012, Republic of Korea ; f91gd@inu.ac.kr (T.J.K.), aliana79@inu.ac.kr (S.Y.K.), pyj2050@inu.ac.kr (Y.J.P.), kjkpj@inu.ac.kr (J.K.K.)
2 Division of Horticultural Biotechnology, School of Biotechnology, Hankyong National University, An-seong 17579, Republic of Korea; limsh2@hknu.ac.kr
3 Department of Genetic Engineering and Graduate School of Biotechnology, Kyung Hee University, Yongin 17104, Republic of Korea; sunhwa@khu.ac.kr
4 Department of Crop Science, Chungnam National University, 99 Daehak-ro, Yuseong-gu, Daejeon 34134, Republic of Korea; supark@cnu.ac.kr
5 Department of Environment Science & Biotechnology, Jeonju University, Jeonju 55069, Republic of Korea; leebk@jj.ac.kr
*Correspondence: leebk@jj.ac.kr (B.L.); Tel.: +82-63-220-2227; kjkpj@inu.ac.kr (J.K.K.); Tel.: +82-32-835-8241
† These authors contributed equally to this work.
1. Table S1. PLS-DA loading and VIP of variables
2. Table S2. Composition and content (ratio/g) of hydrophilic compounds in 16 pigmented rice cultivars.
3. Table S3. Composition and content (µg/g) of catechin and epicatechin in 16 pigmented rice cultivars.
4. Table S4. Relative retention times (RRT) and mass spectral data of lipophilic compounds as trimethylsilyl derivatives.
5. Table S5. Composition and content (original peak areas × 108) of volatiles compounds in 16 pigmented rice cultivars.
6. Table S6. VIP values of OPLS-DA (Pigmented rice and non-pigmented rice)
7. Table S7. VIP values of OPLS-DA (Black rice and red rice)
8. Table S8. Results of Pearson’s correlation analysis.
9. Table S9. Composition and content (µg/g) of anthocyanins in 16 pigmented rice cultivars.
10. Table S10. Composition and content (µg/g) of lipophilic compounds, fatty acids and carotenoids in 16 pigmented rice cultivars.
11. Table S11. Pubchem CID and log2-transformed fold change (FC) (Log2FC) of metabolites.
12. Table S12. Retention times (RT) and mass spectral data of volatile compounds.
13. Table S13. Relative retention times (RRT) and mass spectral data of hydrophilic compounds as trimethylsilyl derivatives.
14. Table S14. Relative retention times (RRT) and concentration of fatty acid methyl esters (FAME) mixture and fatty acids.
15. Table S15. Loadings of the variables in the first two principal components.

## Sheet: Table S1
Table S1. PLS-DA loading and VIP of variables
Metabolites name	Var ID	PLS1	PLS2	VIP1	VIP2
C20-ol	1	0.0264423	0.0375452	0.277329	0.320841
C21-ol	2	0.101707	0.0668722	1.06671	0.907106
C22-ol	3	0.124802	0.155992	1.30894	1.4092
C24-ol	4	0.110822	0.215176	1.16231	1.66014
C26-ol	5	0.0896854	0.165201	0.940628	1.29263
β-Tocopherol	6	0.0336228	0.200056	0.352639	1.36741
γ-Tocopherol	7	-0.0770509	0.0379325	0.808116	0.683848
C27-ol	8	0.0964784	0.085154	1.01187	0.935183
C28-ol	9	0.1347	0.0720923	1.41274	1.15618
γ-Tocotrienol	10	0.011868	0.0857874	0.124472	0.583988
α-Tocopherol	11	0.123254	0.0132061	1.2927	0.985837
Cholesterol	12	0.122656	-0.0737061	1.28642	1.13079
α-Tocotrienol	13	0.134981	0.0262699	1.4157	1.08477
Campesterol	14	0.136806	-0.0144372	1.43483	1.10664
C30-ol	15	0.13796	0.0535226	1.44694	1.14126
Stigmasterol	16	0.180684	0.0718357	1.89503	1.49776
β-Sitosterol	17	0.11997	0.0514477	1.25825	1.00149
Lutein	18	0.203814	-0.0332695	2.13762	1.66267
Zeaxanthin	19	0.142904	-0.0147734	1.49879	1.15566
β-Carotene	20	0.190348	-0.00190673	1.99638	1.52591
Cyanidin-3-O-glucoside	21	0.142924	-0.0158933	1.499	1.15698
Peonidin-3-O-glucoside	22	0.147201	-0.0184004	1.54386	1.19384
Catechin	23	-0.122005	-0.185051	1.2796	1.5416
Epicatechin	24	-0.129379	-0.196685	1.35694	1.63714
C16:0	25	-0.0222486	0.14217	0.233345	0.992437
C18:0	26	-0.0429799	0.234828	0.450777	1.65202
C18:1	27	-0.0313581	0.117255	0.328886	0.849738
C18:2	28	-0.0218525	0.107204	0.229191	0.759202
C18:3	29	-0.0346866	0.160924	0.363796	1.14413
C20:0	30	-0.0323539	0.189271	0.339331	1.3267
Pyruvic acid	31	-0.0696829	-0.124237	0.730841	0.981196
Lactic acid	32	-0.0172934	-0.0955329	0.181375	0.654379
Alanine	33	-0.00349747	0.0554118	0.0366817	0.378934
Oxalic acid	34	0.0393081	-0.0684971	0.412266	0.577944
Valine	35	-0.056094	0.0739944	0.588318	0.694994
Ethanolamine	36	-0.0536362	-0.101392	0.562542	0.787763
Leucine	37	-0.0879636	-0.0470326	0.92257	0.754908
Glycerol	38	0.0300023	0.192269	0.314666	1.31183
Phosphoric acid	39	-0.0244547	-0.0773265	0.256483	0.548407
Isoleucine	40	-0.090174	-0.00344145	0.945753	0.721346
Proline	41	-0.00164434	0.162215	0.017246	1.10197
Glycine	42	0.0763441	0.0967522	0.800704	0.868425
Succinic acid	43	-0.0831377	-0.0245204	0.871956	0.676187
Fumaric acid	44	-0.145934	-0.135938	1.53057	1.44249
Serine	45	0.00669838	0.0334987	0.0702532	0.230268
Threonine	46	-0.0728401	0.0311392	0.763954	0.633227
Beta Alanine	47	-0.0358752	0.105954	0.376262	0.791326
Malic acid	48	-0.133728	-0.160484	1.40255	1.47838
Salicylic acid	49	-0.0858059	0.0210773	0.89994	0.711068
Methionine	50	-0.0548094	-0.0876505	0.574846	0.716559
Aspartic acid	51	-0.0238188	0.104365	0.249814	0.745303
Pyroglutamic acid	52	-0.0799355	0.0438531	0.83837	0.723233
4-Aminobutyric acid	53	0.0672973	0.056128	0.70582	0.640039
Cysteine	54	-0.0902415	0.120667	0.946461	1.12654
Threonic acid	55	0.0524991	0.0574193	0.550615	0.55489
Glutamic acid	56	0.062344	0.0758715	0.653869	0.694182
p-Hydroxy benzoic acid	57	-0.0948026	0.0125143	0.994298	0.769642
Phenylalanine	58	-0.0824241	-0.0333972	0.864471	0.684381
Asparagine	59	0.114659	0.0326322	1.20256	0.931122
Xylose	60	-0.103077	-0.133362	1.08108	1.18577
Vanillic acid	61	0.200285	-0.0321248	2.10061	1.63312
Glutamine	62	0.0101567	0.098857	0.106524	0.670747
Protocatechuic acid	63	0.178313	-0.107754	1.87016	1.64595
Shikimic acid	64	0.0743011	-0.138632	0.779276	1.1451
Citric acid	65	0.12364	0.0553889	1.29675	1.03687
Fructose	66	-0.0875007	-0.021956	0.917715	0.707348
Galactose	67	-0.0147406	-0.0994866	0.1546	0.678066
Lysine	68	-0.0344933	0.077183	0.361769	0.607699
Glucose	69	0.062794	-0.0547959	0.658589	0.644443
p-Coumaric acid	70	0.0876777	-0.0766212	0.919572	0.900293
Tyrosine	71	-0.0117026	-0.0190906	0.122738	0.155022
Mannitol	72	0.0720919	0.0640022	0.756106	0.700231
Ferulic acid	73	-0.0285189	0.164575	0.299109	1.15439
Inositol	74	0.158354	0.0286179	1.66083	1.27119
Caffeic acid	75	0.120181	0.151754	1.26047	1.36441
Tryptophan	76	0.0543218	-0.0383509	0.569732	0.521178
Sinapinic acid	77	-0.0346916	0.20949	0.363848	1.46614
Sucrose	78	0.0870575	-0.0360783	0.913067	0.753823
Raffinose	79	0.0507613	0.0550243	0.532389	0.534333
1-Butanol	80	-0.0534034	-0.263823	0.5601	1.8144
Pentanal	81	0.093307	0.00542738	0.978612	0.746117
1-Pentanol	82	0.12164	-0.0478903	1.27577	1.04682
Toluene	83	0.0946534	-0.0899149	0.992733	1.0033
Hexanal	84	0.107111	-0.0448682	1.12338	0.928714
1-Hexanol	85	0.125729	-0.0509367	1.31866	1.08566
Ethylbenzene	86	0.0604608	0.0136454	0.634118	0.48734
p-Xylene	87	0.102824	-0.0758359	1.07842	0.998853
2-Heptanone	88	0.107253	-0.0391208	1.12488	0.91542
2-Butyl furan	89	0.112411	-0.0406126	1.17898	0.958528
Styrene	90	0.049533	-0.00937749	0.519506	0.40591
Heptanal	91	0.0413982	-0.0311396	0.434188	0.404507
2-Acetyl-1-pyrroline	92	0.0684641	-0.00787089	0.718057	0.554499
α-Pinene	93	0.0822943	-0.069133	0.86311	0.83329
1-Heptanol	94	0.0846856	-0.0529161	0.88819	0.787677
Benzaldehyde	95	0.00974722	-0.102074	0.10223	0.702161
1-Octen-3-ol	96	0.09636	-0.0328436	1.01063	0.817108
2-Pentyl furan	97	0.124712	-0.0604104	1.30799	1.10396
Octanal	98	0.0728567	-0.0459478	0.764128	0.679126
p-Cymene	99	0.0799201	-0.0959912	0.838209	0.942192
D-Limonene	100	0.0883822	-0.0802854	0.92696	0.920651
3-Octen-2-one	101	0.106142	-0.032412	1.11323	0.89187
γ-Terpinene	102	0.0950124	-0.0513491	0.996498	0.857194
1-Octanol	103	0.108809	0.00981193	1.1412	0.870054
Linalool	104	0.128799	-0.011616	1.35085	1.03992
o-Cymene	105	0.0780794	-0.0857056	0.818904	0.881
Nonanal	106	0.0930893	0.0178826	0.976329	0.747949
1-Nonanol	107	0.095918	-0.0319844	1.006	0.811771
Naphthalene	108	0.0312392	-0.0226735	0.327639	0.302059
Decanal	109	0.0942914	0.0314546	0.988936	0.771822
1H-Indole	110	0.134487	-0.0829727	1.41051	1.24722
Y-variable (Black)	Y-variable (Black)	0.186146	-0.0138878
Y-variable (White)	Y-variable (White)	-0.0550091	0.282931
Y-variable (Red)	Y-variable (Red)	-0.146393	-0.213876

## Sheet: Table S2
Table S2. Composition and content (ratio/g) of hydrophilic compounds in 16 pigmented rice cultivars.
Metabolites name	PC 1	PC 2	PC 3	DJ 1	DJ 2	DJ 3	HDG 1	HDG 2	HDG 3	MP 1	MP 2	MP 3	SW 493 1	SW 493 2	SW 493 3	SW 505 1	SW 505 2	SW 505 3	JSHC 1	JSHC 2	JSHC 3	HN 1	HN 2	HN 3	HJJ 1	HJJ 2	HJJ 3	HH 1	HH 2	HH 3	SC 1	SC 2	SC 3	GR8 1	GR8 2	GR8 3	AM 1	AM 2	AM 3	HYJ 1	HYJ 2	HYJ 3	HoJJ 1	HoJJ 2	HoJJ 3	JGD 1	JGD 2	JGD 3
Rice color	White	White	White	White	White	White	White	White	White	Black	Black	Black	Black	Black	Black	Black	Black	Black	Black	Black	Black	Black	Black	Black	Black	Black	Black	Black	Black	Black	Red	Red	Red	Red	Red	Red	Red	Red	Red	Red	Red	Red	Red	Red	Red	Red	Red	Red
Pyruvic acid	0.0952763	0.0491382	0.0619579	0.0162122	0.0138365	0.0198709	0.0840647	0.0322778	0.0372719	0.0296575	0.0325839	0.0251676	0.0380977	0.0503595	0.042118	0.0469551	0.0535384	0.044897	0.0245441	0.0625988	0.0267681	0.0576278	0.0446029	0.0518882	0.0548122	0.021157	0.0455722	0.0453331	0.110004	0.144114	0.157651	0.124938	0.0979459	0.0390018	0.0255044	0.0182989	0.0378648	0.0350829	0.0354744	0.0434257	0.197881	0.0846284	0.160305	0.091314	0.123407	0.0560458	0.0794893	12.0759
Lactic acid	9.02614	4.92317	5.18616	2.63531	2.48489	2.62418	6.24668	4.38883	4.66258	4.15661	3.83188	4.01869	5.91325	6.98114	6.92605	3.09357	3.5002	3.20032	3.84612	6.59663	4.31134	6.98403	4.94472	6.58762	7.82885	2.81405	7.73994	5.84615	12.1672	16.8092	13.5999	12.2783	10.0205	4.13793	2.26898	1.53329	1.72716	1.49835	1.64266	4.16497	15.3602	7.55083	9.49932	7.60082	7.77005	7.11397	9.12656	5.70686
Alanine	2.08709	2.98272	2.81519	5.55248	6.51392	4.91724	7.99223	5.33216	6.72557	5.24734	6.18369	6.79004	5.91747	5.86757	8.07795	3.67886	3.22945	5.73428	4.01309	4.2383	3.84717	4.37743	3.44556	4.32635	3.24024	1.92361	2.21673	3.15332	3.41882	3.55593	7.56113	6.91649	7.94277	4.01469	3.4776	2.84264	4.15309	3.36948	4.62562	1.62586	1.29238	1.10403	3.96471	3.2078	3.47243	6.60939	5.991	17.7043
Oxalic acid	10.6917	11.093	11.818	8.01056	8.47369	8.86916	17.0472	11.6052	13.6511	12.9025	12.2004	12.2683	27.3482	23.3295	20.7609	8.84638	25.6289	12.1234	10.8083	10.2535	12.2615	12.604	13.5111	13.3637	11.2274	8.3398	10.0154	14.6622	16.4664	14.8201	15.8452	16.4056	18.93	9.0267	9.56546	7.80396	7.8718	7.11186	7.67759	16.8891	17.9681	17.8009	11.3441	11.6237	10.6928	16.5271	17.3475	1.59654
Valine	0.952298	1.35665	1.39028	1.58299	1.75861	1.41937	3.37982	2.57546	3.07248	1.08401	1.27729	1.28332	1.37648	1.10006	1.72776	1.86511	1.46957	2.64333	1.43404	1.48349	1.36398	1.37012	1.09476	1.23257	1.87488	1.44888	1.37815	1.16108	1.17704	1.17638	1.60069	1.68611	1.73224	2.0851	1.90582	1.72143	2.83795	2.61127	2.91872	0.871437	0.878142	0.768247	1.16106	1.02939	1.12959	1.91709	1.77846	0.35219
Ethanolamine	0.402581	0.409782	0.38274	0.299497	0.341487	0.289609	0.834781	0.609312	0.722724	0.219952	0.249299	0.239171	0.813718	0.812948	0.95384	0.469795	0.469399	0.504618	0.444241	0.392193	0.440706	0.212662	0.217106	0.207657	1.29904	1.1872	1.3582	0.258082	0.242269	0.290334	1.53488	1.47403	1.47914	0.503793	0.495981	0.417061	0.644431	0.594833	0.643232	1.7179	1.54634	1.45694	0.35189	0.329685	0.312422	0.434887	0.378862	0.516519
Leucine	0.360508	0.545971	0.567893	0.488975	0.559359	0.452242	0.7273	0.870871	1.03809	0.328971	0.334268	0.401446	0.393084	0.29398	0.389702	0.549998	0.394379	0.667798	0.46202	0.490522	0.491481	0.376573	0.313054	0.371491	0.697858	0.522391	0.503413	0.386554	0.222666	0.465182	0.531446	0.617975	0.593831	1.08654	1.03119	0.994591	2.12244	1.97274	1.84765	0.315679	0.303428	0.268985	0.296733	0.267815	0.330041	0.604268	0.538135	3.67413
Glycerol	5.62764	5.69129	5.7769	7.46346	9.12437	7.77719	7.52753	7.51325	7.68237	4.91639	5.03212	5.03059	6.45181	5.75783	6.8001	5.22404	5.11792	4.78657	8.77173	8.4233	8.87376	5.22036	5.0674	5.33574	6.397	6.19631	6.46896	3.99034	3.25431	3.41749	5.34458	5.00853	5.10739	3.93381	3.87148	3.66739	4.32021	5.086	3.84883	3.93887	3.92388	3.97083	8.59653	7.51982	7.52213	3.93155	3.69199	5.14935
Phosphoric acid	2.15744	2.71277	2.64046	3.97962	4.38087	3.85017	6.82631	5.13148	5.96524	2.95336	3.88575	3.82956	5.00162	4.71386	5.52695	6.39982	6.79188	6.55533	4.58938	4.15274	4.53251	3.42222	4.27159	3.80377	6.11709	4.60797	5.71229	3.29916	3.02033	2.50502	6.5878	6.04096	5.98816	3.7731	4.08587	4.05353	6.9487	6.34561	7.02057	1.66596	1.36351	1.2976	7.61338	6.75886	6.65053	5.52888	4.85509	0.543749
Isoleucine	0.419636	0.627015	0.637297	0.544738	0.618702	0.504257	0.863834	0.882527	1.05844	0.341387	0.414134	0.400089	0.365468	0.276097	0.365415	0.588673	0.459628	0.665162	0.544673	0.556012	0.541627	0.427819	0.3906	0.408965	0.678232	0.548319	0.56499	0.405968	0.421623	0.455429	0.544353	0.580699	0.598607	1.00803	0.882645	0.873758	1.64087	1.49785	1.42946	0.326062	0.334862	0.295829	0.423827	0.333652	0.368301	0.629191	0.596148	1.21646
Proline	0.107679	0.197349	0.223017	1.23211	2.40671	1.34941	3.76425	5.09321	6.29778	1.51351	2.38843	1.84515	0.906816	0.964338	0.975959	1.08211	0.852533	1.30237	1.27159	0.922019	0.872309	1.05078	1.10206	1.1936	2.76299	2.58098	2.43544	0.394623	0.345238	0.471433	0.889107	0.901309	1.08442	1.53603	1.00916	1.00156	1.71263	1.51313	1.38883	0.143825	0.088859	0.0858973	1.17944	0.946499	1.67614	1.44186	1.36528	1.94303
Glycine	1.26911	1.42712	1.21497	1.62147	1.81586	1.55439	2.39529	1.82409	2.04053	1.49207	1.70885	1.69052	2.25732	2.14552	2.5877	1.45867	1.55633	1.56865	2.15924	1.96707	2.13318	1.29287	1.45252	1.34843	1.47585	1.13181	1.63138	1.81878	1.64817	1.66718	1.71754	1.68546	1.65634	0.839093	0.837083	0.790746	1.69413	1.58974	1.75426	0.70046	0.58963	0.552818	1.49474	1.30502	1.25761	2.04136	1.84931	1.41238
Succinic acid	0.703024	0.812429	0.788986	1.22604	1.36668	1.29632	1.11907	0.8162	0.909461	0.426006	0.528221	0.544171	1.02297	0.909821	1.16628	1.08968	1.16724	1.17186	0.726674	0.644714	0.731717	0.550735	0.677428	0.624968	0.919585	0.746926	0.970738	1.08009	1.01355	0.724491	1.44709	1.40962	1.39737	0.473675	0.466244	0.46304	0.813299	0.762128	0.8471	1.02358	1.01798	0.958402	1.67367	1.39256	1.42174	1.2806	1.16743	0.145422
Fumaric acid	0.0615182	0.0764746	0.0588311	0.0790406	0.0915189	0.0822818	0.0948597	0.0661774	0.0770257	0.025782	0.0342694	0.0333692	0.0738441	0.065369	0.0853581	0.116955	0.111488	0.120198	0.0585573	0.0505196	0.0559607	0.0335584	0.0395974	0.0343683	0.0655857	0.0463017	0.0627939	0.0504237	0.0524086	0.0506068	0.0866497	0.0837086	0.069969	0.0865362	0.0890938	0.0921919	0.0943336	0.087677	0.108453	0.125606	0.130587	0.107803	0.157213	0.146102	0.143436	0.126756	0.129373	0.706785
Serine	0.252531	0.248276	0.18238	0.480683	0.44256	0.427557	1.66075	1.09332	1.05469	0.34192	0.358352	0.367814	0.596628	0.702532	0.9155	0.813261	1.20209	0.902063	0.789204	0.597881	0.786287	0.37555	0.642478	0.388114	0.614699	0.511447	0.843344	0.511001	0.285675	0.299699	0.724215	0.556767	0.551552	0.295177	0.244141	0.317046	0.84271	0.736113	0.867409	0.470684	0.459767	0.483988	0.87018	0.591149	0.451805	0.739395	0.542352	0.3567
Threonine	0.151646	0.223794	0.248267	0.301387	0.356138	0.292587	0.515994	0.48157	0.573293	0.258421	0.309587	0.293393	0.287622	0.237643	0.269094	0.33328	0.242269	0.349304	0.316124	0.300012	0.308712	0.268826	0.232039	0.257003	0.37707	0.29465	0.320588	0.174292	0.169021	0.188865	0.3282	0.35239	0.355398	0.354221	0.310531	0.318266	0.514891	0.497257	0.492129	0.171816	0.173177	0.157594	0.318786	0.285629	0.33046	0.395217	0.350034	0.232627
Beta Alanine	0.143996	0.164459	0.149467	0.174899	0.19278	0.172496	0.34632	0.24994	0.302337	0.129486	0.137626	0.13578	0.204194	0.173148	0.190317	0.184896	0.228268	0.198687	0.138919	0.125641	0.144644	0.124365	0.15279	0.129762	0.211295	0.180314	0.230078	0.17702	0.173275	0.156805	0.260855	0.246551	0.241391	0.102189	0.106272	0.100968	0.131002	0.121317	0.139535	0.170601	0.165292	0.160687	0.211317	0.18533	0.172995	0.22435	0.226387	1.12513
Malic acid	0.517277	0.689183	0.625118	0.75276	0.821876	0.773405	1.15845	0.851076	0.893856	0.396691	0.535534	0.550418	0.776659	0.705969	0.985491	1.18719	1.21985	1.2972	0.563983	0.510492	0.571129	0.528635	0.531349	0.481687	0.761002	0.590247	0.744806	0.682977	0.593771	0.604619	1.61926	1.56462	1.44797	0.875323	0.867773	0.846874	0.843545	0.756608	0.886089	1.27655	1.33745	1.31273	1.77393	1.54805	1.52087	1.19185	1.14609	0.097732
Salicylic acid	0.0218906	0.0231329	0.0224233	0.0642898	0.0773593	0.0663782	0.0631541	0.0444326	0.0541349	0.0140356	0.0113355	0.0138434	0.0475041	0.0442029	0.0436302	0.0531978	0.0357356	0.0435106	0.0204882	0.0173613	0.0177499	0.013157	0.0188356	0.0121841	0.0229001	0.0157418	0.0194152	0.0486998	0.0367621	0.0413482	0.0711061	0.0644793	0.0631179	0.0178387	0.0143011	0.0194726	0.0224712	0.0215407	0.0263539	0.0203108	0.0273166	0.0218774	0.0411075	0.0519707	0.0502349	0.105306	0.105253	0.0535565
Methionine	0.0388603	0.0476732	0.0513698	0.0179297	0.0201298	0.0179439	0.0545886	0.0548828	0.0568689	0.0131843	0.0137571	0.00863268	0.014002	0.0105849	0.0131477	0.123417	0.10921	0.146606	0.0223933	0.0206574	0.0268283	0.0172761	0.0180941	0.0129428	0.119965	0.0798254	0.0876436	0.0147985	0.0136273	0.0122356	0.0678426	0.0747259	0.0711039	0.0665365	0.0673414	0.073735	0.228548	0.194151	0.199755	0.0257105	0.0227737	0.0243995	0.0243211	0.0187006	0.018738	0.0750279	0.0514114	2.69171
Aspartic acid	0.648224	0.917659	0.83122	1.67175	1.9625	1.66365	3.53003	2.57294	2.95312	0.48818	0.638132	0.637374	1.61922	1.69585	1.8749	1.63677	1.28874	1.81757	1.86745	1.72453	1.76593	1.00535	0.972347	0.820369	1.78904	1.58344	1.71985	1.25721	1.09251	1.09391	0.758074	0.806528	0.892866	0.967957	0.830595	0.897216	1.44791	1.02506	1.17626	1.29577	1.13867	1.10425	1.7668	1.64287	1.66456	2.58352	2.48598	2.53411
Pyroglutamic acid	1.08905	1.49877	1.5045	2.12446	1.8746	1.78157	4.87631	2.98258	3.52736	1.52309	1.71352	1.76808	1.48622	1.2157	1.68295	1.93705	1.87743	2.10057	1.43102	1.3612	1.4956	1.82854	1.85647	1.65516	1.82592	1.16018	1.79536	2.10541	1.99592	2.23346	3.57768	2.82222	2.9227	1.09484	1.03377	1.2076	1.86673	1.78423	2.10624	1.92313	1.78819	1.65702	2.81651	2.47365	2.7328	2.76916	2.73185	0.663828
4-Aminobutyric acid	0.380556	0.436947	0.446251	1.57218	1.2603	1.12484	2.13844	1.60628	2.02928	1.41077	1.55514	1.53872	1.30031	1.39064	1.55198	1.49655	2.37582	1.62515	1.16898	1.10238	1.29042	0.723372	0.837858	0.768146	2.80984	2.36068	2.77471	0.658677	0.524736	0.563498	0.991724	1.01291	1.02018	0.686315	0.634116	0.633788	1.60683	1.64138	1.57172	0.177141	0.147883	0.13865	1.90051	1.70141	1.62116	0.792106	0.629664	0.00882984
Cysteine	0.0101125	0.015888	0.0152315	0.0137805	0.0129415	0.0120549	0.0294817	0.0182789	0.0230489	0.00702543	0.0128956	0.00822212	0.00818131	0.00996055	0.0136682	0.0112834	0.0107065	0.0134279	0.0139445	0.0133021	0.0131067	0.00641656	0.00711843	0.00454053	0.0127445	0.0104958	0.0139745	0.00565354	0.0034255	0.00377442	0.0174564	0.0186391	0.0140189	0.00616557	0.00527481	0.0064815	0.0167031	0.0160807	0.0181233	0.0114276	0.0101207	0.0111944	0.02024	0.0141546	0.0151596	0.0126044	0.0125561	0.0976858
Threonic acid	0.0748455	0.0981454	0.0810855	0.189281	0.207248	0.193605	0.198964	0.16397	0.128051	0.171274	0.168454	0.168465	0.169831	0.203192	0.243056	0.106151	0.142868	0.117373	0.0542395	0.0525997	0.0539468	0.189239	0.218247	0.177512	0.0538973	0.042482	0.0668305	0.399253	0.263713	0.271237	0.188243	0.163928	0.175347	0.0330083	0.0313435	0.0346066	0.0434782	0.0411729	0.0517038	0.0707616	0.0796091	0.103591	0.266279	0.244275	0.241399	0.0928642	0.0799575	5.95705
Glutamic acid	2.831	3.68897	3.24186	3.42603	4.14726	3.571	3.25531	3.69494	3.99755	2.9515	3.38652	3.34626	3.81441	3.58881	3.78734	4.02248	3.59658	4.35581	2.86938	2.6409	2.74296	3.68493	3.83531	3.59597	3.34384	2.89887	3.47829	5.56619	5.05008	4.90539	4.35763	4.53372	4.55683	1.94595	1.90453	1.87219	0.170425	0.162135	0.175761	1.7502	1.74599	1.65922	3.07861	2.92854	2.89364	5.67991	5.31237	0.0591749
p-Hydroxy benzoic acid	0.0490547	0.0498171	0.0485744	0.0427615	0.0439695	0.0481143	0.107886	0.068698	0.0898823	0.015956	0.0171391	0.0202038	0.0416841	0.035036	0.0369249	0.0553695	0.0496365	0.0508911	0.0305191	0.0309245	0.0295616	0.0321874	0.035262	0.0402604	0.0313118	0.0281075	0.0312605	0.044271	0.0453822	0.0533574	0.0709163	0.0670585	0.0662396	0.0317888	0.0340297	0.0337799	0.158652	0.104996	0.122703	0.00578402	0.00606624	0.00713742	0.0863081	0.066435	0.0738447	0.0529403	0.0541316	0.263639
Phenylalanine	0.161872	0.190758	0.194462	0.229726	0.251453	0.217386	0.622622	0.373452	0.41525	0.222535	0.132394	0.136702	0.199183	0.189847	0.223722	0.191345	0.173786	0.214799	0.298221	0.268984	0.299504	0.133026	0.144362	0.128265	0.256588	0.196321	0.24545	0.152369	0.11056	0.116337	0.258318	0.245549	0.249302	0.298719	0.29427	0.324935	1.02889	0.960194	0.978102	0.110263	0.106602	0.100851	0.22925	0.208392	0.199392	0.302018	0.268297	3.35563
Asparagine	2.25619	2.92417	2.67337	2.1882	2.57887	2.35917	3.58205	3.20787	3.56845	3.98058	4.30306	4.20498	4.12825	3.43665	4.39697	5.76212	5.56808	5.97452	1.64324	1.51015	1.55417	3.98672	3.90958	3.79996	3.71353	3.25942	3.96482	4.71756	3.53009	3.5578	4.34048	4.1369	4.21977	3.1168	2.62217	2.83603	2.5668	2.23583	2.3741	0.661211	0.558283	0.47092	1.88752	1.57708	1.48004	3.61636	2.82335	0.778408
Xylose	0.574021	0.559357	0.983262	0.653953	0.664843	0.624293	0.402576	0.404965	0.405806	0.458204	0.491012	0.53288	0.455123	0.490586	0.720873	0.541068	0.525971	0.526937	0.813949	0.794874	0.909895	0.127021	0.142241	0.147936	0.868059	0.701025	0.824026	0.537415	0.381892	0.41566	1.5995	1.40126	1.51393	0.731513	0.624369	0.679877	0.583669	0.565951	0.569635	0.764177	0.764777	0.740467	1.40614	1.10087	1.07391	0.721279	0.577209	0.0146383
Vanillic acid	0.010544	0.0103578	0.00976683	0.00932726	0.0109688	0.0112779	0.0223241	0.0141844	0.0146974	0.102034	0.100973	0.10755	0.192203	0.177795	0.23295	0.190665	0.189691	0.189392	0.108397	0.114771	0.119287	0.10715	0.127096	0.104374	0.0908875	0.0744974	0.0846482	0.215663	0.163049	0.166883	0.0347168	0.0288856	0.0277534	0.00825185	0.00735469	0.00726558	0.0158561	0.0117671	0.0141435	0.00541846	0.00549747	0.00573901	0.0162975	0.0145896	0.0158909	0.0187334	0.0161017	0.950679
Glutamine	0.305639	0.425227	0.451406	1.35222	1.35131	1.36409	2.83554	2.38726	2.56562	2.17056	2.08156	2.12452	0.919565	0.856871	1.00063	0.711921	0.79641	0.794271	1.20576	1.15723	1.27893	0.96906	1.06602	0.929113	1.30526	1.1159	1.26966	1.21249	0.911341	0.947381	0.692368	0.716964	0.731444	0.925921	0.796932	0.934497	2.17403	2.00091	2.01526	0.125665	0.131875	0.120043	1.72285	1.52617	1.41284	0.954575	0.833079	0.514633
Protocatechuic acid	0.107892	0.101769	0.098883	0.0708035	0.0705693	0.0723772	0.175648	0.122776	0.121074	1.59643	1.72379	1.8076	2.47674	2.31903	2.97619	3.46236	3.47493	3.63349	1.31928	1.29257	1.45467	2.26929	2.53885	2.34527	2.00174	1.45793	1.79421	3.12114	2.48009	2.48493	1.73964	1.53314	1.57938	0.479828	0.460012	0.498042	0.610972	0.472738	0.555603	0.311214	0.318527	0.31119	0.870182	0.808545	0.777979	0.635326	0.557638	0.0426023
Shikimic acid	0.0299076	0.0231099	0.0227597	0.0163527	0.0184559	0.0157791	0.0290931	0.0251458	0.027035	0.0319441	0.0321935	0.033177	0.0663406	0.0512781	0.0624959	0.0880185	0.100152	0.109157	0.0502361	0.0468463	0.0538619	0.0427254	0.0427126	0.0388182	0.0440041	0.0364113	0.0477198	0.0564303	0.0444835	0.0455377	0.096056	0.0911214	0.0835617	0.0250128	0.0268233	0.027546	0.0298546	0.030303	0.0318756	0.0280338	0.0273378	0.0284908	0.04029	0.0374593	0.0353675	0.0443828	0.0391118	2.91506
Citric acid	1.20124	1.66817	1.4515	2.27324	2.4776	2.24561	3.60379	3.09441	3.48987	2.35398	2.65672	2.96297	3.04701	2.81603	3.08985	3.77239	3.5392	3.888	3.08948	2.88937	3.02051	2.64696	2.81956	2.63955	2.60222	2.00113	2.52523	3.42155	2.91597	2.86888	2.49538	2.15825	2.30724	1.28297	1.18224	1.20228	1.09209	0.944418	1.21866	1.63974	1.80721	1.85222	2.89898	2.62034	2.66998	3.18574	2.71406	5.97419
Fructose	2.89057	3.2292	4.03811	8.20487	7.59677	7.61679	17.7063	15.328	15.9828	3.68653	3.68249	3.88404	6.21707	6.5343	8.50504	6.72321	6.88969	6.90337	8.80508	9.15466	8.8623	3.35453	3.43157	3.13787	13.2529	11.65	11.9818	5.14862	3.96069	4.28103	18.6136	17.7687	18.3476	8.11631	8.0395	8.38413	7.83272	6.93319	7.29325	10.8575	10.6126	10.3776	9.71801	8.79977	8.41799	8.75324	8.02589	0.870447
Galactose	0.894752	0.969705	0.826593	0.810349	0.925899	1.01338	1.49979	1.16532	1.23808	0.754783	0.831898	0.811755	2.09389	1.42309	1.4866	1.86339	1.91826	1.88568	1.29842	1.2683	1.35721	0.563444	0.610013	0.563319	1.35181	1.09962	1.33164	1.53421	1.36549	1.26272	2.35419	2.06914	2.14211	0.839467	0.781573	0.784323	0.946259	0.882191	0.955799	2.65076	2.64985	2.74709	0.872419	0.94431	0.891886	1.14154	1.08014	0.284069
Lysine	0.226171	0.274451	0.258954	0.200303	0.195963	0.187798	0.912486	0.696884	0.803187	0.249856	0.271676	0.254227	0.242975	0.225376	0.268504	0.456165	0.504339	0.521996	0.272953	0.22457	0.239403	0.259203	0.297226	0.267735	0.339897	0.260695	0.357109	0.249092	0.196353	0.197666	0.293563	0.247009	0.268998	0.285149	0.266992	0.27445	0.728826	0.689765	0.741457	0.126627	0.119382	0.114272	0.365898	0.310331	0.30275	0.312437	0.254742	3.52284
Glucose	1.98774	2.00556	1.74374	4.24305	3.97439	4.15904	3.13377	2.8483	2.99984	3.16934	3.1615	3.17868	3.46666	3.80473	4.18701	3.16165	2.84492	3.19352	3.86534	3.85463	3.8114	3.11236	3.11216	3.00156	4.04313	3.73318	3.88656	6.37122	5.38504	5.48782	5.05485	4.81971	4.92731	2.64086	2.51408	2.59946	2.40441	2.17306	2.19699	3.63666	3.54126	3.51532	2.72516	2.44614	2.35025	4.55948	3.93684	0.0449059
p-Coumaric acid	0.015461	0.0188582	0.0165891	0.0285466	0.0321637	0.0272319	0.0344155	0.0258753	0.026426	0.032295	0.0331649	0.0346174	0.0639255	0.0628826	0.0807101	0.0494632	0.0505923	0.0530474	0.0396642	0.0392763	0.0408545	0.033934	0.0391002	0.0342823	0.0276967	0.0214899	0.0284571	0.0503651	0.0334396	0.0387384	0.0332898	0.0293077	0.0292235	0.0178967	0.0153918	0.0184443	0.0221638	0.0193827	0.0217486	0.0149267	0.0137865	0.0155444	0.0623535	0.0567207	0.0536826	0.0516157	0.046661	0.860404
Tyrosine	0.463814	0.557197	0.566001	0.773457	0.807838	0.726009	1.40339	1.11572	1.27054	0.630294	0.677195	0.669229	0.827471	0.749924	0.720637	1.26026	1.29508	1.38199	0.942452	0.872796	0.958971	0.714468	0.814299	0.731061	0.888272	0.695168	0.896158	0.918477	0.64405	0.683135	0.955305	0.834058	0.908048	0.751631	0.677056	0.732316	1.86901	1.68729	1.74344	0.321324	0.312932	0.294277	0.932399	0.773626	0.75259	0.973082	0.825357	0.425106
Mannitol	0.678978	0.756938	0.79359	1.47548	1.27545	1.48032	1.70223	1.53025	1.49559	1.4455	1.13817	1.15414	0.763665	0.761419	0.980906	1.29142	1.41649	1.16166	2.14736	2.28352	2.49432	1.36327	1.3743	1.2089	2.64766	2.55744	2.48715	0.522064	0.366304	0.386058	0.384648	0.331299	0.353827	1.70695	1.67355	1.78919	2.41914	2.1127	2.29012	0.220247	0.2374	0.213352	0.217331	0.192799	0.203488	0.370416	0.334893	0.034053
Ferulic acid	0.05316	0.0501122	0.0524402	0.0397962	0.0430382	0.0410899	0.0553816	0.0444736	0.0493207	0.0366861	0.0378071	0.0364136	0.0297349	0.0266802	0.0340516	0.0594474	0.0470105	0.0548826	0.0330732	0.0310286	0.0342147	0.0355994	0.0382214	0.0389527	0.0398927	0.0348363	0.0369625	0.041887	0.0338009	0.0371236	0.0479324	0.046015	0.0496481	0.024103	0.0219685	0.0249326	0.0393666	0.0326801	0.0345493	0.0301208	0.036047	0.0335714	0.0542161	0.0453821	0.0485607	0.0447784	0.0429664	2.50117
Inositol	1.65158	1.7928	1.71412	1.9243	2.1913	2.0202	1.6256	1.44186	1.57329	2.31645	2.51415	2.44783	3.24354	3.02853	3.05605	2.36608	2.3024	2.36492	1.99499	1.8818	1.91354	2.39516	2.47881	2.39184	2.20441	1.90822	2.05737	3.61028	3.05948	3.28421	1.87314	1.75246	1.86593	1.05037	1.02963	1.01662	1.01641	0.907018	1.00219	1.43947	1.50444	1.47959	1.70777	1.6258	1.59848	2.11707	2.68893	0.0412409
Caffeic acid	0.0429947	0.0471506	0.0493894	0.0267458	0.0297643	0.0287276	0.0356392	0.0445809	0.0510722	0.0397155	0.0402122	0.0386968	0.0336721	0.0302094	0.0372558	0.0612802	0.0543652	0.0606761	0.0255113	0.0259936	0.0319648	0.0328017	0.0395162	0.0385649	0.0637217	0.0493365	0.0573853	0.0549568	0.0418863	0.0451561	0.0071328	0.00604216	0.00712053	0.0156709	0.0151123	0.0163203	0.0333582	0.024102	0.0290231	0.00562774	0.00638796	0.00603602	0.0291505	0.0387262	0.0432292	0.0428358	0.0448992	1.37807
Tryptophan	0.50125	0.666565	0.675535	0.738793	0.778113	0.676572	2.29925	1.68881	2.2473	1.03857	1.11024	1.15645	1.39346	1.27619	1.56187	2.52147	2.32236	2.57841	1.86579	1.64852	1.79168	1.67635	1.78119	1.611	1.4752	1.18609	1.44843	1.72076	1.13565	1.21621	2.69477	2.12798	2.42959	0.703415	0.631753	0.637644	0.70386	0.672653	0.707679	0.0717013	0.0849976	0.0729367	1.98576	1.82493	1.77875	2.55234	2.01046	0.0203824
Sinapinic acid	0.0251558	0.026836	0.0308065	0.0144073	0.0174448	0.0150769	0.0339664	0.0247621	0.0320829	0.00874746	0.00635752	0.00828028	0.0159588	0.0159674	0.018343	0.0179256	0.0145833	0.0161051	0.0169129	0.0189786	0.0231098	0.0114248	0.0136023	0.0113157	0.0195644	0.012301	0.015347	0.0264099	0.0170227	0.0216259	0.0163206	0.0162614	0.0166385	0.0107154	0.00848926	0.00997303	0.0121501	0.0105885	0.0136964	0.0144472	0.0198951	0.0207853	0.0169704	0.0161059	0.0185778	0.0213284	0.0223023	210.765
Sucrose	124.395	117.836	120.645	151.799	181.029	167.196	191.933	172.793	192.603	191.049	225.497	212.145	269.325	228.251	262.559	242.35	244.838	237.497	197.043	185.893	195.137	215.153	216.991	204.066	150.63	122.93	155.307	251.038	202.432	232.42	280.171	266.962	285.368	90.5287	90.2921	90.1207	60.7803	49.6912	64.4051	170.388	172.361	162.198	183.35	166.582	173.192	269.975	221.172	5.25432
Raffinose	23.8557	22.5465	22.6254	5.28469	5.32945	5.21364	0.63242	0.426519	0.491034	7.07454	7.9163	7.6229	8.64627	7.85376	8.04293	18.645	19.5752	17.9832	6.29729	5.9325	6.21008	8.17717	8.45458	7.73974	7.85353	6.84137	7.81112	18.5429	14.3067	15.4773	9.21232	8.81144	9.55224	7.181	7.41196	7.39	6.22689	5.13543	5.78023	10.9524	11.6725	11.0556	5.11521	4.73073	4.81813	5.88203	6.05531	1.98966

## Sheet: Table S3
Table S3. Composition and content (µg/g) of catechin and epicatechin in 16 pigmented rice cultivars.
Metabolites name	PC 1	PC 2	PC 3	DJ 1	DJ 2	DJ 3	HDG 1	HDG 2	HDG 3	MP 1	MP 2	MP 3	SW 493 1	SW 493 2	SW 493 3	SW 505 1	SW 505 2	SW 505 3	JSHC 1	JSHC 2	JSHC 3	HN 1	HN 2	HN 3	HJJ 1	HJJ 2	HJJ 3	HH 1	HH 2	HH 3	SC 1	SC 2	SC 3	GR8 1	GR8 2	GR8 3	AM 1	AM 2	AM 3	HYJ 1	HYJ 2	HYJ 3	HoJJ 1	HoJJ 2	HoJJ 3	JGD 1	JGD 2	JGD 3
Rice color	White	White	White	White	White	White	White	White	White	Black	Black	Black	Black	Black	Black	Black	Black	Black	Black	Black	Black	Black	Black	Black	Black	Black	Black	Black	Black	Black	Red	Red	Red	Red	Red	Red	Red	Red	Red	Red	Red	Red	Red	Red	Red	Red	Red	Red
Catechin																															1.26741	0.768798	0.498812	22.6197	15.2461	14.0439	78.4354	57.6897	49.418	0.223438	0.333136	0.222292	43.9834	35.6507	31.0959	53.5125	33.1741	2.69377
Epicatechin																																		1.81344	1.29185	1.25958	2.99083	2.71601	2.85432				1.75765	1.69879	1.77201	3.1311	2.07208	4417.56

## Sheet: Table S4
Table S4. Relative retention times (RRT) and mass spectral data of lipophilic compounds as trimethylsilyl derivatives.
Compounds	a RT	b RRT	[M]+	c Fragment ions [m/z (%)]
C20–ol (Eicosanol)	10.335	0.782	370	355 [100]
C21–ol (Heneicosanol)	10.833	0.819	384	369 [100]
C22–ol (Docosanol)	11.392	0.862	398	383 [100]
C24–ol (Tricosanol)	12.368	0.936	426	411 [100]
C26–ol (Tricosanol)	13.282	1.005	454	439 [100]
β–Tocopherol	13.641	1.032	489	263 [13], 222 [87]
γ–Tocopherol	13.688	1.035	488	263 [10], 223 [100]
C27–ol (Tricosanol)	13.73	1.039	468	453 [100]
C28–ol (Tricosanol)	14.233	1.077	482	467[100]
γ–Tocotrienol	14.327	1.084	483	261 [21], 223[100]
α–Tocopherol	14.455	1.093	503	277 [8], 237 [100]
cholesterol	14.674	1.11	458	368 [47], 329 [53], 255 [17], 247 [15], 129 [100]
α–Tocotrienol	15.24	1.153	497	275 [19], 237 [100]
Campesterol	15.349	1.161	473	382 [38], 367 [23], 343 [50], 255 [18], 129 [100]
C30–ol (Triacontanol)	15.378	1.163	510	496 [100] ,495 [60]
Stigmasterol	15.542	1.176	484	394 [38], 355 [15], 255 [52], 129 [100]
β–Sitosterol	15.979	1.209	487	396 [42], 357 [44], 255 [17], 129 [100]
a Retention time (min)
b Relative retention times (retention time of analyte/retention time of 5α-cholestane)
c Ions in boldface indicate the specific mass ion used for quantification

## Sheet: Table S5
Table S5. Composition and content (original peak areas × 108) of volatiles compounds in 16 pigmented rice cultivars.
Metabolites name	PC 1	PC 2	PC 3	DJ 1	DJ 2	DJ 3	HDG 1	HDG 2	HDG 3	MP 1	MP 2	MP 3	SW 493 1	SW 493 2	SW 493 3	SW 505 1	SW 505 2	SW 505 3	JSHC 1	JSHC 2	JSHC 3	HN 1	HN 2	HN 3	HJJ 1	HJJ 2	HJJ 3	HH 1	HH 2	HH 3	SC 1	SC 2	SC 3	GR8 1	GR8 2	GR8 3	AM 1	AM 2	AM 3	HYJ 1	HYJ 2	HYJ 3	HoJJ 1	HoJJ 2	HoJJ 3	JGD 1	JGD 2	JGD 3
Rice color	White	White	White	White	White	White	White	White	White	Black	Black	Black	Black	Black	Black	Black	Black	Black	Black	Black	Black	Black	Black	Black	Black	Black	Black	Black	Black	Black	Red	Red	Red	Red	Red	Red	Red	Red	Red	Red	Red	Red	Red	Red	Red	Red	Red	Red
1-Butanol	1.45766	1.61572	1.3842	1.82326	1.88021	1.83802	1.72376	1.49814	1.68791	1.70319	1.61876	1.7459	2.07768	2.14915	2.00395	2.33371	2.44074	2.76631	3.1333	2.90744	3.54063	3.20623	3.36373	3.05817	1.52369	1.94862	2.35143	2.209	2.21152	2.75321	2.78747	3.0228	3.71472	4.19092	4.27753	2.76939	3.41385	3.424	2.90991	3.31111	4.76958	4.02628	2.65136	2.58524	2.54182	1.89268	1.94979	1.98966
Pentanal	2.76633	2.85342	3.37944	2.38246	2.44602	2.23933	0.89727	0.826694	0.828728	1.10417	0.930239	1.43246	5.3756	4.69568	5.41889	1.42086	1.85103	1.42961	3.80743	3.67473	4.67116	6.77028	6.56953	5.93438	2.20712	2.12003	2.11095	1.47017	1.54808	1.31631	2.76633	1.63764	1.71765	1.64415	2.09432	1.28373	3.26785	3.01333	2.8748	1.55089	1.67601	1.59944	1.58924	1.46853	1.58639	0.677432	0.712625	0.624374
1-Pentanol	6.43835	5.61862	5.28962	9.19941	9.12105	8.6126	6.23464	5.55238	5.70869	8.29536	6.25585	8.79826	23.1265	22.3151	22.7156	16.3159	17.7651	15.616	37.526	38.4334	41.7161	15.3993	18.9057	17.3642	9.34902	8.64604	9.70819	8.3953	8.55052	7.68385	6.50717	6.16467	6.03125	12.8501	11.9749	7.78938	16.3562	16.5574	13.9999	5.60285	5.74398	5.21183	4.98133	5.06289	5.37796	3.15536	3.69194	2.71844
Toluene	4.85791	6.03651	4.67899	3.96226	4.71163	4.07752	7.30201	6.52794	6.37469	8.70106	6.75041	8.32724	5.82175	5.5398	5.84615	13.6747	13.5007	9.16212	19.4412	17.3538	24.543	18.899	13.8121	15.8123	6.11267	4.20626	4.20495	9.37545	9.16545	5.55474	6.40176	6.30685	6.26802	9.81853	12.7009	8.20565	9.79717	8.81673	7.27741	10.0263	5.89502	6.01663	6.34966	7.44202	6.65508	4.52248	4.68491	3.62268
Hexanal	20.7016	22.2067	21.2746	20.2547	21.6016	20.0423	9.50272	9.78407	9.52734	13.0904	14.3879	16.211	65.0149	65.0325	63.2787	19.5763	24.4228	21.7163	54.0703	58.4759	60.135	37.8172	44.1075	40.683	23.1462	23.1354	26.7388	16.8192	16.3061	16.6186	14.6055	15.855	8.58482	20.5666	23.026	17.1774	40.2893	39.5027	35.0639	19.6466	23.5274	21.1271	16.2504	14.5358	15.8895	6.40548	7.72745	6.3914
1-Hexanol	20.1996	17.361	17.9374	44.3865	45.5102	44.1981	33.8992	34.6091	33.9211	39.5535	27.3607	35.4977	107.885	103.658	109.662	99.7037	101.437	93.345	165.683	158.362	169.072	54.7993	62.6007	55.4083	51.9368	45.2838	48.9595	47.3902	47.2782	40.8236	28.5392	26.714	26.8445	57.1664	51.97	36.7452	75.3372	74.3811	66.4465	39.1349	34.6437	33.653	24.335	25.1716	24.9335	14.4027	18.4252	12.7763
Ethylbenzene	3.87682	3.10437	3.58103	2.73707	2.63505	2.24478	3.14994	2.93375	2.50019	3.80984	2.1917	3.31167	1.94983	1.85852	1.8826	3.48615	3.43933	3.38548	3.84674	3.5471	3.82222	4.08196	4.12077	4.28878	3.01392	2.184	2.64514	4.50072	5.10392	3.78973	2.09395	2.00386	1.90244	1.86214	1.87089	1.42457	3.79911	3.40556	3.58649	3.62639	2.59132	2.43818	4.37805	4.61803	4.65927	2.16408	2.30785	1.80111
p-Xylene	1.70791	1.555	1.57093	1.63573	1.61692	1.4755	3.07152	2.83878	2.72548	2.42041	1.71739	2.06882	2.79033	2.51385	2.70421	7.03618	6.70553	5.07702	8.43648	7.67093	8.32191	5.21953	4.54037	4.47912	2.15283	1.79194	1.89007	4.23804	4.06213	2.94758	1.79575	1.68749	1.66652	3.32686	3.22593	2.35189	5.37056	4.65228	3.94403	3.38107	2.41836	2.30242	2.31185	2.46182	2.41012	1.29457	1.35813	1.08507
2-Heptanone	0.966019	0.854473	0.861953	1.60012	1.6466	1.6594	1.4363	1.37878	1.3602	1.29853	0.869285	1.12023	7.96598	7.71704	7.79185	4.26285	4.55386	3.65548	13.863	13.8208	15.2304	2.10204	2.30976	1.99421	2.08785	1.76951	1.85741	1.70831	1.8925	1.46756	1.25858	1.1607	1.34277	1.91605	2.10283	1.22097	2.5948	2.56773	2.24201	2.09614	1.96186	1.83479	0.983862	0.993703	1.0383	0.46915	0.495453	0.379872
2-Butyl furan	0.287382	0.285065	0.273998	0.535541	0.563232	0.551148	0.367945	0.3471	0.346304	0.428203	0.351993	0.398601	1.84121	1.76407	1.79365	1.40994	1.51691	1.16492	4.12267	3.8644	4.18242	0.809006	0.895621	0.826062	0.629242	0.580855	0.577191	0.613632	0.608387	0.537009	0.317812	0.306617	0.312728	0.622939	0.606787	0.426913	1.02132	0.996689	0.849102	0.417666	0.389659	0.371117	0.314342	0.309964	0.31352	0.146958	0.174482	0.12026
Styrene	18.8381	17.6775	17.8938	15.4341	14.9751	14.1146	12.1314	11.6372	11.3165	15.7532	12.3762	14.3274	13.5263	12.4594	12.077	11.4811	11.3988	9.64475	46.8403	36.3299	42.2575	17.9169	16.2434	14.8734	13.37	11.3625	12.3736	19.4572	19.059	15.9409	11.1725	11.0994	10.5557	11.1566	10.4129	8.15452	28.322	27.3649	24.2443	8.99871	7.25905	7.26533	21.8708	22.3536	21.9966	7.63034	8.60479	6.28109
Heptanal	2.87898	3.11875	3.02624	1.62897	1.66671	1.67906	1.07513	1.14521	1.1421	1.11577	1.14711	1.57862	3.2992	3.42294	3.06743	1.21766	1.48276	1.50846	4.32294	4.45039	4.01898	3.89689	3.79532	3.58081	1.41814	1.57655	1.57932	1.89947	1.6924	2.28619	1.18166	1.28963	1.29069	3.00793	2.91367	2.28736	4.93775	5.07393	4.99545	1.36022	1.66226	1.58557	1.29446	1.2103	1.19186	0.572592	0.478391	0.521008
2-Acetyl-1-pyrroline																									0.03521	0.0313291	0.0404041	0.877883	0.703881	0.736655
α-Pinene	0.00365993	0.00305113	0.00354018	0.0230025	0.0761087	0.034995	0.0257251	0.0362326	0.127757	0.112995	0.0313197	0.0922469	0.0412683	0.0318754	0.0313303	0.736677	0.723513	0.549843	0.0660827	0.0527458	0.0617421	0.944664	0.777297	0.843223	0.216671	0.234061	0.293567	0.134998	0.12457	0.0637402	0.00416899	0.00352334	0.173785	0.0499218	0.0496493	0.0109702	0.118565	0.0904805	0.0555518	0.459117	0.387827	0.360311	0.0930149	0.11951	0.0587185	0.132134	0.121178	0.105329
1-Heptanol	0.882932	0.819571	0.793284	1.1834	1.15804	1.11469	1.19909	1.35786	1.19418	1.32998	0.928745	1.26172	2.42329	2.39436	2.44012	2.85355	2.90444	2.71722	10.6383	9.49429	9.60958	2.06364	2.00036	1.79933	1.02211	0.932416	0.954242	1.81041	1.75684	1.51218	1.30426	1.23787	1.18548	2.51181	2.12418	1.29526	3.31877	2.92679	2.47135	1.32994	1.22291	1.15207	0.656397	0.708741	0.317278	0.770984	0.228138	0.677144
Benzaldehyde	3.08348	3.21043	3.13341	2.52185	2.42313	1.92712	1.60363	1.47146	1.4234	1.71555	2.03066	2.14298	3.11423	3.11195	3.01085	2.67988	1.69336	1.89445	10.8357	8.43428	8.27702	3.8403	3.41162	3.29899	2.13502	1.54508	1.55152	2.10703	2.25001	2.04677	3.21055	3.23726	3.42656	4.90174	4.93316	3.34279	6.59817	6.2219	5.94284	3.14955	3.16293	3.12892	2.74456	2.74674	2.07611	0.879358	1.21977	0.986075
1-Octen-3-ol	2.95721	3.02643	3.0683	3.44275	3.47339	3.51674	3.96721	3.94775	4.20162	3.23027	2.17797	3.21793	12.5422	12.4504	13.1626	5.8701	6.06482	5.57818	23.3571	22.7847	23.0056	4.7427	4.81763	4.21495	3.84149	4.43225	5.03499	3.12663	3.17692	2.78553	1.70465	1.73305	1.86954	5.50234	4.90723	3.56518	6.61335	6.94122	6.48853	3.9738	4.27558	3.73722	2.98319	2.95544	2.84642	1.55692	1.8638	1.50815
2-Pentyl furan	3.5927	3.66182	3.46903	6.48434	7.3383	6.96968	4.74102	4.52471	4.58742	6.35277	5.98952	6.27029	20.0731	19.5564	19.4044	20.8345	22.1326	16.012	44.1398	39.2789	39.4327	11.2985	13.0063	13.2575	10.1849	9.95915	9.41206	9.27915	9.20914	8.54763	4.90833	4.81677	4.93692	9.326	8.92344	6.91615	13.0261	14.2642	12.8923	5.63187	5.96497	5.74877	5.58441	5.58008	5.38238	2.44163	3.10817	2.39475
Octanal	0.813286	0.876483	0.876483	2.18314	2.15744	2.10643	1.68397	1.67055	1.67256	0.996002	2.0904	0.996002	3.83381	3.84175	3.78374	1.98738	2.53134	1.86956	7.2398	6.55799	6.14854	1.79779	2.67663	2.92757	1.24361	1.88641	1.88641	1.54572	1.47102	1.21042	0.624649	0.571169	1.21429	3.8796	3.26066	2.93401	4.29956	3.91614	3.88843	1.87303	1.24651	1.79342	0.904973	0.876777	0.806733
p-Cymene	2.42296	2.42877	1.78675	0.999332	1.04756	0.981177	2.27246	2.17596	2.37475	2.09057	2.0071	2.18603	2.62678	1.81892	2.30853	11.2601	10.3975	12.1277	6.36801	8.57804	4.80514	8.12799	9.34155	8.33989	2.17261	2.0167	2.13061	5.06846	5.1012	7.16025	1.77337	1.74268	0.83525	11.3643	9.91076	7.71678	3.30783	4.68256	2.78728	3.76664	3.61485	3.23858	1.81953	1.96912	1.86219	1.22796	1.07858	1.02042
D-Limonene	0.655442	0.64527	0.653449	0.865177	0.877109	0.855285	1.5012	1.45116	1.43284	1.01208	0.673251	0.972688	0.773114	0.740478	0.751469	5.25485	5.06564	4.62066	2.86584	3.10179	3.05009	3.79482	3.49351	3.30672	1.36601	1.17431	1.27098	2.25989	2.19348	1.74239	0.594633	0.597926	0.626082	3.38973	3.24273	2.14445	1.48085	1.3201	1.11513	2.09831	1.88202	1.75366	1.32885	1.4297	1.39976	0.799287	0.816133	0.716713
3-Octen-2-one	0.666085	0.670205	0.664646	1.71912	1.78222	1.71843	1.05738	0.993219	0.995707	0.851412	0.560388	0.560388	3.74878	3.66315	3.62936	2.96797	3.11515	2.65826	10.3649	8.23494	8.33854	2.17688	2.3883	2.07554	2.5418	2.28115	2.39007	1.01779	1.02969	0.797055	0.373325	0.36322	0.385542	2.31691	2.18365	1.45041	2.55289	2.58153	2.22366	0.881334	0.849264	0.772693	0.987511	0.845716	0.931464	0.383813	0.424633	0.300156
γ-Terpinene	0.13981	0.233153	0.0844183	0.0260021	0.0311288	0.0252301	0.0202786	0.0114375	0.0594409	0.0636181	0.0901081	0.118041	0.189999	0.146496	0.148645	0.215485	0.160056	0.683347	0.542489	0.647617	0.186735	0.198906	0.459725	0.24785	0.0235941	0.045687	0.0467998	0.16971	0.146274	0.564631	0.0983644	0.117202	0.0239844	0.360618	0.190607	0.130583	0.150068	0.411389	0.159834	0.0248369	0.0562236	0.0371525	0.027163	0.0314054	0.0175624	0.0190816	0.00081162	0.00850839
1-Octanol	2.23721	2.3731	2.24801	4.35212	4.24797	4.28854	5.38584	5.27648	5.45204	3.10735	2.26917	3.28106	7.82325	7.73572	7.49188	4.33688	4.5221	4.29853	18.9943	16.1583	16.1837	7.0535	7.06173	6.02976	5.57583	5.50073	5.63391	3.0568	3.11203	2.85749	1.68881	1.81091	1.7428	5.88272	4.78646	3.86946	5.45538	5.63404	5.38859	2.32706	2.58663	2.33357	1.87955	1.81868	1.56334	1.46362	1.68652	1.31807
Linalool	0.142747	0.149625	0.14369	0.355333	0.358271	0.356823	0.188715	0.183355	0.186128	0.263296	0.158658	0.272776	0.608006	0.578277	0.557407	0.450686	0.429032	0.414292	1.0694	1.03235	0.980636	0.495026	0.486011	0.403988	0.222737	0.204458	0.217584	0.274805	0.274481	0.239835	0.187541	0.190161	0.190357	0.333984	0.292857	0.188462	0.224158	0.230419	0.202162	0.201204	0.198101	0.186352	0.190735	0.193822	0.182693	0.089474	0.109716	0.0785949
o-Cymene	0.0165653	0.0905559	0.0868038	0.076535	0.0680881	0.0642504	0.0076416	0.0472823	0.0403378	0.0825793	0.0552023	0.0778299	0.0877214	0.0843538	0.0914814	0.125415	0.125033	0.0979626	0.208487	0.182238	0.174471	0.0947255	0.0878334	0.0791406	0.0421349	0.0333352	0.0361482	0.0757993	0.07716	0.060222	0.0767472	0.0703318	0.067556	0.0868276	0.0796441	0.0830616	0.112139	0.0795575	0.0977486	0.0840211	0.017882	0.0757284	0.0733127	0.0768484	0.0719927	0.0408946	0.0390944	0.0324026
Nonanal	17.8476	19.1085	18.4459	19.0671	18.7062	17.6768	17.9648	19.8675	19.1756	16.3312	13.3264	17.9556	37.6359	38.2704	37.3409	16.2069	17.1127	15.3245	30.0232	27.8982	27.4529	27.7573	27.275	25.6995	19.461	18.1416	19.0312	15.758	15.9615	14.543	14.7738	15.255	14.9002	19.8974	18.943	15.6006	22.3693	22.4957	21.2408	23.1344	24.7586	23.2044	12.4299	12.1248	11.4769	10.5849	10.926	8.55711
1-Nonanol	2.62914	2.62135	2.55843	3.88932	3.55629	3.54547	5.19048	4.87579	4.88339	4.1522	2.7097	3.9665	8.43619	7.97659	8.22802	6.38664	6.31047	6.30355	16.5633	12.6544	12.8374	5.84998	5.98361	4.84172	3.63421	3.33186	3.46318	3.0955	3.38462	2.68232	2.62147	2.62786	2.56125	7.8162	5.88192	4.8957	5.90068	6.10802	5.82203	3.18739	3.12946	2.93629	2.53541	2.52976	2.26704	2.46297	2.54652	2.24803
Naphthalene	1.31189	1.39641	1.31019	1.83842	1.7874	1.70565	1.67867	1.74891	1.6843	1.30346	1.11329	1.32113	1.21491	1.28972	1.28164	1.71986	1.76014	1.77897	5.45713	3.98591	3.59205	2.20321	2.01804	1.81087	1.43513	1.40349	1.46935	0.987702	1.02734	0.919425	0.990747	1.00251	1.01772	2.29439	2.07049	1.76949	3.13033	3.10451	2.97427	0.981241	1.05639	1.00497	1.5713	1.55559	1.41757	1.06295	1.11964	0.975555
Decanal	2.1076	2.27426	2.57687	2.57889	2.15881	2.04094	1.88526	1.81018	1.68438	2.00847	1.61539	2.47116	1.97653	2.53824	2.59167	2.63385	2.56977	2.74436	4.58015	4.08598	3.63092	2.91112	2.77862	2.35565	1.57814	1.46296	1.52085	2.2687	3.25015	2.0975	1.70648	1.78305	1.58096	2.79502	0.595939	2.13153	3.88963	3.11628	0.740011	1.90683	2.47342	1.9457	1.53847	1.47217	1.31668	1.11799	1.15148	1.15195
1H-Indole	0.0830762	0.0896659	0.0850876	0.0984823	0.0916149	0.0898449	0.0992993	0.0917318	0.0931567	0.146422	0.1298	0.146832	0.178294	0.195956	0.179482	0.265877	0.252202	0.270898	0.468263	0.355707	0.329241	0.193937	0.208757	0.157977	0.132191	0.136611	0.13952	0.156256	0.158169	0.154386	0.0790218	0.084483	0.0806424	0.181414	0.146265	0.146623	0.140645	0.146687	0.140736	0.0841623	0.0969385	0.09345	0.0917703	0.091629	0.0763363	0.150147	0.168254	0.128928

## Sheet: Table S6
Table S6. VIP values of OPLS-DA (Pigmented rice and non-pigmented rice)
Metabolites name	Var ID	VIP
C20-ol	1	0.520635
C21-ol	2	0.560265
C22-ol	3	1.11556
C24-ol	4	1.25613
C26-ol	5	1.14126
β-Tocopherol	6	1.52765
γ-Tocopherol	7	0.681094
C27-ol	8	0.912087
C28-ol	9	0.780772
γ-Tocotrienol	10	0.941871
α-Tocopherol	11	0.747554
Cholesterol	12	1.07491
α-Tocotrienol	13	0.781611
Campesterol	14	1.0032
C30-ol	15	0.882961
Stigmasterol	16	0.933698
β-Sitosterol	17	0.719655
Lutein	18	1.32143
Zeaxanthin	19	0.670603
β-Carotene	20	1.08911
Cyanidin-3-O-glucoside	21	1.06659
Peonidin-3-O-glucoside	22	1.05727
Catechin	23	0.662194
Epicatechin	24	0.720966
C16:0	25	1.55957
C18:0	26	2.13762
C18:1	27	1.49887
C18:2	28	1.38377
C18:3	29	1.7997
C20:0	30	1.84483
Pyruvic acid	31	0.632522
Lactic acid	32	0.49145
Alanine	33	0.388553
Oxalic acid	34	0.528592
Valine	35	0.773505
Ethanolamine	36	0.615492
Leucine	37	0.275543
Glycerol	38	1.2348
Phosphoric acid	39	0.311026
Isoleucine	40	0.527582
Proline	41	1.08276
Glycine	42	0.743884
Succinic acid	43	0.583584
Fumaric acid	44	0.815759
Serine	45	0.260164
Threonine	46	0.667572
Beta Alanine	47	0.944373
Malic acid	48	0.9934
Salicylic acid	49	0.645937
Methionine	50	0.407106
Aspartic acid	51	0.780521
Pyroglutamic acid	52	0.916805
4-Aminobutyric acid	53	0.132921
Cysteine	54	1.38228
Threonic acid	55	0.140423
Glutamic acid	56	0.161969
p-Hydroxy benzoic acid	57	0.85708
Phenylalanine	58	0.410407
Asparagine	59	0.410634
Xylose	60	0.541852
Vanillic acid	61	1.26108
Glutamine	62	0.790131
Protocatechuic acid	63	1.56837
Shikimic acid	64	1.22669
Citric acid	65	0.453561
Fructose	66	0.510651
Galactose	67	0.762956
Lysine	68	0.842742
Glucose	69	0.731423
p-Coumaric acid	70	0.770858
Tyrosine	71	0.0736559
Mannitol	72	0.654709
Ferulic acid	73	1.19375
Inositol	74	0.627255
Caffeic acid	75	0.602621
Tryptophan	76	0.337073
Sinapinic acid	77	1.82889
Sucrose	78	0.693906
Raffinose	79	0.15981
1-Butanol	80	1.59376
Pentanal	81	0.831788
1-Pentanol	82	1.31199
Toluene	83	1.29473
Hexanal	84	1.09612
1-Hexanol	85	1.34334
Ethylbenzene	86	0.389333
p-Xylene	87	1.29175
2-Heptanone	88	1.16006
2-Butyl furan	89	1.22622
Styrene	90	0.86701
Heptanal	91	0.763825
2-Acetyl-1-pyrroline	92	0.175515
α-Pinene	93	1.30735
1-Heptanol	94	1.14954
Benzaldehyde	95	0.85783
1-Octen-3-ol	96	1.11097
2-Pentyl furan	97	1.34557
Octanal	98	1.08338
p-Cymene	99	1.31011
D-Limonene	100	1.35796
3-Octen-2-one	101	1.2085
γ-Terpinene	102	1.01696
1-Octanol	103	1.14922
Linalool	104	1.29868
o-Cymene	105	1.23249
Nonanal	106	0.848037
1-Nonanol	107	1.15967
Naphthalene	108	0.869431
Decanal	109	0.964552
1H-Indole	110	1.45079

## Sheet: Table S7
Table S7. VIP values of OPLS-DA (Black rice and red rice)
Metabolites name	Var ID	VIP
C20-ol	1	0.336703
C21-ol	2	1.05743
C22-ol	3	1.44992
C24-ol	4	1.48672
C26-ol	5	1.25037
β-Tocopherol	6	1.04477
γ-Tocopherol	7	0.836421
C27-ol	8	1.2547
C28-ol	9	1.40253
γ-Tocotrienol	10	0.670485
α-Tocopherol	11	1.30522
Cholesterol	12	1.13615
α-Tocotrienol	13	1.40794
Campesterol	14	1.24403
C30-ol	15	1.42809
Stigmasterol	16	1.73352
β-Sitosterol	17	1.28452
Lutein	18	1.79885
Zeaxanthin	19	1.26893
β-Carotene	20	1.54751
Cyanidin-3-O-glucoside	21	1.09267
Peonidin-3-O-glucoside	22	1.13126
Catechin	23	1.27721
Epicatechin	24	1.31479
C16:0	25	0.416977
C18:0	26	0.209994
C18:1	27	0.14476
C18:2	28	0.0736441
C18:3	29	0.0852576
C20:0	30	0.12829
Pyruvic acid	31	0.673631
Lactic acid	32	0.240573
Alanine	33	0.146686
Oxalic acid	34	0.385388
Valine	35	0.612457
Ethanolamine	36	0.717972
Leucine	37	0.988535
Glycerol	38	0.752915
Phosphoric acid	39	0.369511
Isoleucine	40	0.966315
Proline	41	0.482821
Glycine	42	0.825227
Succinic acid	43	0.644997
Fumaric acid	44	1.2829
Serine	45	0.264983
Threonine	46	0.853586
Beta Alanine	47	0.425394
Malic acid	48	1.23244
Salicylic acid	49	0.583202
Methionine	50	0.74845
Aspartic acid	51	0.138407
Pyroglutamic acid	52	0.757866
4-Aminobutyric acid	53	0.541048
Cysteine	54	0.915659
Threonic acid	55	0.752128
Glutamic acid	56	0.921175
p-Hydroxy benzoic acid	57	0.873197
Phenylalanine	58	0.964282
Asparagine	59	1.13654
Xylose	60	1.02651
Vanillic acid	61	1.72433
Glutamine	62	0.1612
Protocatechuic acid	63	1.59876
Shikimic acid	64	0.549411
Citric acid	65	1.35867
Fructose	66	0.936553
Galactose	67	0.286671
Lysine	68	0.421815
Glucose	69	0.613387
p-Coumaric acid	70	0.796991
Tyrosine	71	0.319904
Mannitol	72	0.551157
Ferulic acid	73	0.33488
Inositol	74	1.49474
Caffeic acid	75	1.27728
Tryptophan	76	0.611128
Sinapinic acid	77	0.25969
Sucrose	78	0.89249
Raffinose	79	0.806172
1-Butanol	80	1.05646
Pentanal	81	0.954471
1-Pentanol	82	1.30906
Toluene	83	1.11158
Hexanal	84	1.07226
1-Hexanol	85	1.29122
Ethylbenzene	86	0.630259
p-Xylene	87	1.16167
2-Heptanone	88	1.25353
2-Butyl furan	89	1.29288
Styrene	90	0.950316
Heptanal	91	0.820049
2-Acetyl-1-pyrroline	92	0.652944
α-Pinene	93	0.700944
1-Heptanol	94	1.19095
Benzaldehyde	95	1.05811
1-Octen-3-ol	96	1.20524
2-Pentyl furan	97	1.32423
Octanal	98	1.05568
p-Cymene	99	0.699789
D-Limonene	100	0.814376
3-Octen-2-one	101	1.23579
γ-Terpinene	102	0.911949
1-Octanol	103	1.26476
Linalool	104	1.41355
o-Cymene	105	1.12943
Nonanal	106	0.925773
1-Nonanol	107	1.20867
Naphthalene	108	0.943661
Decanal	109	1.09131
1H-Indole	110	1.32975

## Sheet: Table S8
Table S8. Results of Pearson’s correlation analysis
	C20-ol	C21-ol	C22-ol	C24-ol	C26-ol	β-Tocopherol	γ-Tocopherol	C27-ol	C28-ol	γ-Tocotrienol	α-Tocopherol	Cholesterol	α-Tocotrienol	Campesterol	C30-ol	Stigmasterol	β-Sitosterol	Lutein	Zeaxanthin	β-Carotene	Cyanidin-3-O-glucoside	Peonidin-3-O-glucoside	Catechin	Epicatechin	C16:0	C18:0	C18:1	C18:2	C18:3	C20:0	Pyruvic acid	Lactic acid	Alanine	Oxalic acid	Valine	Ethanolamine	Leucine	Glycerol	Phosphoric acid	Isoleucine	Proline	Glycine	Succinic acid	Fumaric acid	Serine	Threonine	Beta Alanine	Malic acid	Salicylic acid
C20-ol	1	-0.2169	0.42059	0.50393	0.5717	0.4277	0.42941	0.08047	0.26199	0.5979	-0.3999	-0.35524	-0.24873	-0.18754	0.25004	-0.12774	0.29838	0.07381	0.26041	-0.15837	-0.07644	-0.00417	-0.02986	0.0004	0.28401	0.22015	0.08549	0.07955	0.26823	0.06551	-0.01432	0.03933	-0.44268	-0.10737	-0.23677	-0.25336	0.05934	-0.34212	-0.52012	0.04026	-0.46109	-0.22401	-0.4096	-0.27031	-0.55625	-0.43733	-0.54449	-0.46085	-0.38417
C21-ol	-0.2169	1	0.42408	0.24238	0.17894	0.13725	-0.18699	0.55409	0.38783	0.08751	0.28717	0.44076	0.31903	0.61521	0.46204	0.64634	0.43667	0.40746	0.25677	0.45177	0.19878	0.15297	-0.36412	-0.42354	-0.06108	-0.06673	0.08835	-0.0191	-0.05924	0.07463	-0.01322	0.08847	-0.00863	0.00501	-0.03147	0.05398	-0.15359	0.20089	-0.01707	-0.14469	0.20765	0.15968	-0.19126	-0.47876	0.1987	-0.03804	0.09517	-0.28928	-0.2147
C22-ol	0.42059	0.42408	1	0.90778	0.88293	0.43611	-0.01703	0.64357	0.86677	0.44423	0.23479	0.28235	0.38042	0.30531	0.84338	0.46939	0.50491	0.46174	0.4116	0.26961	0.19112	0.28093	-0.48849	-0.52157	0.36249	0.18548	0.36914	0.27513	0.24421	0.2766	-0.01362	0.16949	-0.09145	0.12502	-0.23066	-0.29991	-0.32754	0.19807	-0.311	-0.28836	-0.21028	0.32481	-0.13081	-0.50762	-0.08068	-0.39361	-0.07058	-0.46902	-0.12119
C24-ol	0.50393	0.24238	0.90778	1	0.91503	0.54333	0.08785	0.4661	0.78771	0.4239	0.16161	0.09963	0.24844	0.12739	0.73565	0.32528	0.52204	0.35873	0.41528	0.11273	0.13961	0.25062	-0.49629	-0.5208	0.48627	0.35232	0.40762	0.36609	0.41079	0.33078	-0.04607	0.14401	-0.04642	0.21074	-0.2734	-0.33329	-0.37178	0.16659	-0.36783	-0.34371	-0.27664	0.33323	-0.06039	-0.43217	-0.17202	-0.46977	-0.05545	-0.46269	-0.01257
C26-ol	0.5717	0.17894	0.88293	0.91503	1	0.39769	0.15072	0.5692	0.77487	0.50726	0.00989	0.08511	0.20114	0.1506	0.72522	0.28829	0.47748	0.28488	0.33169	0.06318	0.05972	0.18016	-0.49263	-0.48601	0.42504	0.30896	0.30873	0.21807	0.31667	0.24237	-0.07311	0.11647	-0.08838	0.17457	-0.23881	-0.23806	-0.28122	0.0936	-0.46661	-0.25271	-0.32081	0.23074	-0.19248	-0.44574	-0.22284	-0.4546	-0.17328	-0.47925	-0.1182
β-Tocopherol	0.4277	0.13725	0.43611	0.54333	0.39769	1	0.51264	-0.06662	0.11524	0.52073	-0.04164	-0.0642	-0.15604	0.01784	0.19563	-0.03801	0.29182	0.04127	0.00078	0.00293	0.078	0.0659	-0.3103	-0.32668	0.58392	0.5567	0.58906	0.57871	0.64996	0.57718	0.07291	0.11772	-0.15393	-0.09986	-0.24374	-0.1858	-0.26703	0.16661	-0.18471	-0.21537	-0.18871	0.0098	-0.07084	-0.31124	-0.28324	-0.3052	-0.02555	-0.25531	-0.14903
γ-Tocopherol	0.42941	-0.18699	-0.01703	0.08785	0.15072	0.51264	1	-0.25007	-0.29839	0.41848	-0.48725	-0.48641	-0.70357	-0.29288	-0.28976	-0.51916	-0.038	-0.33829	-0.36484	-0.42123	0.00392	-0.02871	-0.0388	0.00904	0.42285	0.50902	0.27351	0.27167	0.48329	0.36514	0.08819	-0.03779	-0.26577	-0.13258	0.04403	0.09713	0.21379	-0.35116	-0.19065	0.22132	-0.36989	-0.43681	-0.16812	0.07386	-0.27928	-0.15198	-0.1977	0.07713	-0.18666
C27-ol	0.08047	0.55409	0.64357	0.4661	0.5692	-0.06662	-0.25007	1	0.62907	0.17197	0.14071	0.37169	0.40328	0.52426	0.65664	0.61106	0.3709	0.3517	0.22872	0.35647	0.14732	0.19655	-0.33134	-0.31566	-0.12842	-0.12873	-0.10527	-0.21967	-0.12835	-0.11916	-0.29228	-0.12001	-0.04725	-0.08294	0.01982	-0.24196	-0.05509	0.22467	-0.19335	-0.01992	0.11202	0.26053	-0.30779	-0.45249	0.11794	-0.06395	-0.14358	-0.49846	-0.13291
C28-ol	0.26199	0.38783	0.86677	0.78771	0.77487	0.11524	-0.29839	0.62907	1	0.24843	0.38868	0.41922	0.55511	0.29746	0.88851	0.531	0.45102	0.56836	0.58564	0.30537	0.12917	0.22731	-0.44128	-0.4596	0.09744	-0.11849	0.15871	0.05855	-0.0092	-0.00452	0.0355	0.25205	0.00576	0.22202	-0.32866	-0.30882	-0.41449	0.13912	-0.29484	-0.40793	-0.25628	0.35031	-0.05022	-0.46187	-0.11985	-0.44215	-0.08325	-0.41847	-0.01194
γ-Tocotrienol	0.5979	0.08751	0.44423	0.4239	0.50726	0.52073	0.41848	0.17197	0.24843	1	-0.29625	-0.20711	-0.04602	0.07735	0.30353	0.01175	0.3836	0.06842	0.03237	-0.11445	-0.18676	-0.17915	-0.16793	-0.15787	0.33277	0.18842	0.15176	0.04167	0.18141	0.09228	0.05838	0.0841	-0.45283	-0.12456	-0.35942	-0.18041	-0.14968	0.00434	-0.61801	-0.14325	-0.4031	-0.21111	-0.41275	-0.28598	-0.41948	-0.43383	-0.45279	-0.42631	-0.41696
α-Tocopherol	-0.3999	0.28717	0.23479	0.16161	0.00989	-0.04164	-0.48725	0.14071	0.38868	-0.29625	1	0.60018	0.8325	0.3101	0.37162	0.55642	0.17438	0.60578	0.42698	0.46238	0.3408	0.31983	-0.32153	-0.33614	-0.19238	-0.25904	0.01804	0.05348	-0.21552	-0.04519	-0.02336	0.08339	0.33631	0.26418	-0.16606	-0.30046	-0.5156	0.25184	0.23015	-0.50143	0.13728	0.32625	0.22209	-0.13742	0.16897	-0.10861	0.22988	0.02682	0.19294
Cholesterol	-0.35524	0.44076	0.28235	0.09963	0.08511	-0.0642	-0.48641	0.37169	0.41922	-0.20711	0.60018	1	0.60481	0.56461	0.40341	0.59142	0.19035	0.51097	0.23005	0.664	0.37854	0.37924	-0.3636	-0.35798	-0.25454	-0.4074	-0.00586	-0.06052	-0.30778	-0.10456	0.01028	0.22402	0.3318	0.17584	-0.21012	0.10274	-0.42942	0.29012	0.18236	-0.42573	0.10222	0.37982	0.13853	-0.33428	0.09336	-0.06658	0.19103	-0.05413	0.1456
α-Tocotrienol	-0.24873	0.31903	0.38042	0.24844	0.20114	-0.15604	-0.70357	0.40328	0.55511	-0.04602	0.8325	0.60481	1	0.47189	0.56685	0.70756	0.28323	0.61436	0.47082	0.52289	0.16745	0.19107	-0.25927	-0.27283	-0.24372	-0.34115	-0.11084	-0.1369	-0.33602	-0.19092	-0.13855	0.036	0.24993	0.21	-0.1883	-0.36742	-0.45187	0.40302	0.06124	-0.43506	0.19056	0.45502	0.02197	-0.27975	0.15134	-0.08238	0.06746	-0.2566	0.06233
Campesterol	-0.18754	0.61521	0.30531	0.12739	0.1506	0.01784	-0.29288	0.52426	0.29746	0.07735	0.3101	0.56461	0.47189	1	0.40994	0.8047	0.63213	0.5281	0.11382	0.72618	0.45295	0.42263	-0.18132	-0.20144	-0.18345	-0.19151	-0.19655	-0.18075	-0.19507	-0.10479	-0.30014	-0.23155	0.03281	0.00458	0.01045	-0.15193	-0.07896	0.3813	0.21129	-0.07899	0.17386	0.32496	-0.29825	-0.3782	0.28335	0.09151	-0.10792	-0.36705	-0.30608
C30-ol	0.25004	0.46204	0.84338	0.73565	0.72522	0.19563	-0.28976	0.65664	0.88851	0.30353	0.37162	0.40341	0.56685	0.40994	1	0.58066	0.54119	0.57118	0.53007	0.34647	0.13181	0.21604	-0.39404	-0.41578	0.11811	-0.11582	0.16097	0.07238	0.02952	-0.01367	-0.01562	0.20331	-0.06337	0.17057	-0.36172	-0.3207	-0.41333	0.203	-0.28158	-0.4107	-0.2601	0.32186	-0.121	-0.44868	-0.12415	-0.43509	-0.18101	-0.4423	-0.13147
Stigmasterol	-0.12774	0.64634	0.46939	0.32528	0.28829	-0.03801	-0.51916	0.61106	0.531	0.01175	0.55642	0.59142	0.70756	0.8047	0.58066	1	0.64649	0.7119	0.44818	0.78593	0.4412	0.43425	-0.48326	-0.50398	-0.16775	-0.19937	-0.15314	-0.14579	-0.24983	-0.09942	-0.2798	-0.12336	0.01315	0.12863	-0.12769	-0.20795	-0.36268	0.35962	-0.0402	-0.3478	0.2675	0.28963	-0.30524	-0.51507	0.20584	-0.12194	-0.02562	-0.46541	-0.29375
β-Sitosterol	0.29838	0.43667	0.50491	0.52204	0.47748	0.29182	-0.038	0.3709	0.45102	0.3836	0.17438	0.19035	0.28323	0.63213	0.54119	0.64649	1	0.50951	0.38502	0.32662	0.21306	0.23673	-0.31192	-0.31143	0.19666	0.05512	0.05597	0.10626	0.11524	0.04361	-0.09304	-0.02145	-0.23126	0.23307	-0.40958	-0.2959	-0.38513	0.10418	-0.29437	-0.41419	-0.26153	0.05073	-0.30407	-0.32899	-0.15617	-0.45773	-0.30799	-0.40473	-0.31017
Lutein	0.07381	0.40746	0.46174	0.35873	0.28488	0.04127	-0.33829	0.3517	0.56836	0.06842	0.60578	0.51097	0.61436	0.5281	0.57118	0.7119	0.50951	1	0.76275	0.67738	0.4409	0.42447	-0.40245	-0.414	-0.22118	-0.33059	-0.1727	-0.16937	-0.25153	-0.26478	-0.19843	-0.00437	0.03633	0.17828	-0.32136	-0.39308	-0.40467	-0.0812	-0.18079	-0.43181	-0.11879	0.22688	-0.40208	-0.59563	-0.1024	-0.36345	-0.27488	-0.52055	-0.33401
Zeaxanthin	0.26041	0.25677	0.4116	0.41528	0.33169	0.00078	-0.36484	0.22872	0.58564	0.03237	0.42698	0.23005	0.47082	0.11382	0.53007	0.44818	0.38502	0.76275	1	0.24422	-0.06558	-0.02031	-0.28965	-0.30716	-0.09251	-0.16716	0.0141	-0.03575	-0.05384	-0.15821	-0.05076	0.16675	0.1142	0.29379	-0.35376	-0.3399	-0.33515	-0.26956	-0.33172	-0.39266	-0.16827	0.20764	-0.31756	-0.58597	-0.27447	-0.42431	-0.25039	-0.48365	-0.21726
β-Carotene	-0.15837	0.45177	0.26961	0.11273	0.06318	0.00293	-0.42123	0.35647	0.30537	-0.11445	0.46238	0.664	0.52289	0.72618	0.34647	0.78593	0.32662	0.67738	0.24422	1	0.74814	0.71619	-0.3854	-0.41359	-0.28311	-0.31775	-0.27659	-0.21157	-0.3224	-0.19505	-0.30519	-0.14122	-0.06348	-0.02503	-0.06357	-0.01798	-0.23385	0.30141	0.16464	-0.2199	0.26235	0.26005	-0.26718	-0.45379	0.23244	-0.01892	0.00876	-0.38612	-0.3479
Cyanidin-3-O-glucoside	-0.07644	0.19878	0.19112	0.13961	0.05972	0.078	0.00392	0.14732	0.12917	-0.18676	0.3408	0.37854	0.16745	0.45295	0.13181	0.4412	0.21306	0.4409	-0.06558	0.74814	1	0.97592	-0.2897	-0.3072	-0.10982	-0.17379	-0.23516	-0.06576	-0.18428	-0.10303	-0.19322	-0.16701	-0.18699	0.03051	0.04292	0.05933	-0.13015	0.08028	0.26886	-0.11397	0.02529	0.07413	-0.01011	-0.04675	0.29957	-0.06511	0.08212	-0.05103	-0.16294
Peonidin-3-O-glucoside	-0.00417	0.15297	0.28093	0.25062	0.18016	0.0659	-0.02871	0.19655	0.22731	-0.17915	0.31983	0.37924	0.19107	0.42263	0.21604	0.43425	0.23673	0.42447	-0.02031	0.71619	0.97592	1	-0.29836	-0.3164	-0.01273	-0.11946	-0.16451	0.00631	-0.11369	-0.0604	-0.16625	-0.11426	-0.16478	0.1224	0.02511	0.07191	-0.14687	0.09665	0.25572	-0.13683	-0.02773	0.1666	0.03233	-0.03385	0.31353	-0.10499	0.0962	-0.05077	-0.11588
Catechin	-0.02986	-0.36412	-0.48849	-0.49629	-0.49263	-0.3103	-0.0388	-0.33134	-0.44128	-0.16793	-0.32153	-0.3636	-0.25927	-0.18132	-0.39404	-0.48326	-0.31192	-0.40245	-0.28965	-0.3854	-0.2897	-0.29836	1	0.96225	-0.2817	-0.20449	-0.26737	-0.20219	-0.09112	-0.28852	0.07647	-0.12634	-0.01267	-0.25732	0.35659	-0.1668	0.64385	-0.19727	0.45941	0.60254	-0.00156	0.00752	0.17399	0.52911	0.13975	0.48675	-0.12355	0.28582	0.2092
Epicatechin	0.0004	-0.42354	-0.52157	-0.5208	-0.48601	-0.32668	0.00904	-0.31566	-0.4596	-0.15787	-0.33614	-0.35798	-0.27283	-0.20144	-0.41578	-0.50398	-0.31143	-0.414	-0.30716	-0.41359	-0.3072	-0.3164	0.96225	1	-0.29622	-0.19852	-0.28661	-0.2184	-0.08091	-0.32345	0.05513	-0.10989	0.00397	-0.23464	0.34598	-0.19938	0.60074	-0.27893	0.40321	0.56609	-0.01063	-0.02535	0.14157	0.5604	0.08122	0.46456	-0.13162	0.27626	0.27456
C16:0	0.28401	-0.06108	0.36249	0.48627	0.42504	0.58392	0.42285	-0.12842	0.09744	0.33277	-0.19238	-0.25454	-0.24372	-0.18345	0.11811	-0.16775	0.19666	-0.22118	-0.09251	-0.28311	-0.10982	-0.01273	-0.2817	-0.29622	1	0.81264	0.85754	0.88102	0.81392	0.83053	0.26297	0.2289	-0.00137	0.3161	-0.11769	0.11699	-0.21562	0.17416	-0.12314	-0.19453	-0.187	0.14075	0.13561	0.04065	0.04027	-0.23177	0.21061	0.11224	0.04416
C18:0	0.22015	-0.06673	0.18548	0.35232	0.30896	0.5567	0.50902	-0.12873	-0.11849	0.18842	-0.25904	-0.4074	-0.34115	-0.19151	-0.11582	-0.19937	0.05512	-0.33059	-0.16716	-0.31775	-0.17379	-0.11946	-0.20449	-0.19852	0.81264	1	0.7106	0.72614	0.87883	0.84225	0.0227	-0.02171	0.17455	0.13254	0.2637	-0.00577	0.07748	0.15772	0.02231	0.14058	0.16418	0.17309	-0.04131	-0.0638	0.153	0.11992	0.2858	-0.01335	0.03665
C18:1	0.08549	0.08835	0.36914	0.40762	0.30873	0.58906	0.27351	-0.10527	0.15871	0.15176	0.01804	-0.00586	-0.11084	-0.19655	0.16097	-0.15314	0.05597	-0.1727	0.0141	-0.27659	-0.23516	-0.16451	-0.26737	-0.28661	0.85754	0.7106	1	0.94658	0.79796	0.8881	0.43026	0.42963	0.21707	0.28587	-0.10116	0.08863	-0.27645	0.20737	0.03759	-0.23221	-0.04361	0.228	0.2964	-0.03404	0.04034	-0.11719	0.38853	0.22808	0.21129
C18:2	0.07955	-0.0191	0.27513	0.36609	0.21807	0.57871	0.27167	-0.21967	0.05855	0.04167	0.05348	-0.06052	-0.1369	-0.18075	0.07238	-0.14579	0.10626	-0.16937	-0.03575	-0.21157	-0.06576	0.00631	-0.20219	-0.2184	0.88102	0.72614	0.94658	1	0.83218	0.87896	0.39026	0.34554	0.16619	0.3018	-0.08344	0.04646	-0.27323	0.20412	0.1541	-0.23509	-0.03319	0.22236	0.35	0.10598	0.10475	-0.10315	0.40429	0.29196	0.24015
C18:3	0.26823	-0.05924	0.24421	0.41079	0.31667	0.64996	0.48329	-0.12835	-0.0092	0.18141	-0.21552	-0.30778	-0.33602	-0.19507	0.02952	-0.24983	0.11524	-0.25153	-0.05384	-0.3224	-0.18428	-0.11369	-0.09112	-0.08091	0.81392	0.87883	0.79796	0.83218	1	0.79947	0.16232	0.14461	0.11979	0.09147	0.07142	-0.12409	-0.00654	0.09674	0.05831	0.03298	-0.01924	0.17672	0.0359	-0.04759	-0.01101	-0.01579	0.17311	0.00944	0.08746
C20:0	0.06551	0.07463	0.2766	0.33078	0.24237	0.57718	0.36514	-0.11916	-0.00452	0.09228	-0.04519	-0.10456	-0.19092	-0.10479	-0.01367	-0.09942	0.04361	-0.26478	-0.15821	-0.19505	-0.10303	-0.0604	-0.28852	-0.32345	0.83053	0.84225	0.8881	0.87896	0.79947	1	0.28145	0.2106	0.21311	0.16034	0.12526	0.11273	-0.092	0.31482	0.14696	-0.03217	0.16538	0.19957	0.19563	-0.04402	0.18446	0.07462	0.4131	0.18251	0.08706
Pyruvic acid	-0.01432	-0.01322	-0.01362	-0.04607	-0.07311	0.07291	0.08819	-0.29228	0.0355	0.05838	-0.02336	0.01028	-0.13855	-0.30014	-0.01562	-0.2798	-0.09304	-0.19843	-0.05076	-0.30519	-0.19322	-0.16625	0.07647	0.05513	0.26297	0.0227	0.43026	0.39026	0.16232	0.28145	1	0.88887	-0.05842	0.31421	-0.27207	0.29438	-0.28412	-0.17616	0.01469	-0.2863	-0.29477	-0.1576	0.47541	0.39066	-0.02029	-0.23721	0.29814	0.583	0.26339
Lactic acid	0.03933	0.08847	0.16949	0.14401	0.11647	0.11772	-0.03779	-0.12001	0.25205	0.0841	0.08339	0.22402	0.036	-0.23155	0.20331	-0.12336	-0.02145	-0.00437	0.16675	-0.14122	-0.16701	-0.11426	-0.12634	-0.10989	0.2289	-0.02171	0.42963	0.34554	0.14461	0.2106	0.88887	1	0.04643	0.44228	-0.36388	0.29787	-0.42676	-0.21585	-0.1407	-0.4288	-0.26613	0.01586	0.3679	0.12753	-0.11682	-0.33898	0.3225	0.34288	0.31139
Alanine	-0.44268	-0.00863	-0.09145	-0.04642	-0.08838	-0.15393	-0.26577	-0.04725	0.00576	-0.45283	0.33631	0.3318	0.24993	0.03281	-0.06337	0.01315	-0.23126	0.03633	0.1142	-0.06348	-0.18699	-0.16478	-0.01267	0.00397	-0.00137	0.17455	0.21707	0.16619	0.11979	0.21311	-0.05842	0.04643	1	0.27469	0.43989	-0.04083	0.04788	0.1922	0.44325	0.08082	0.37928	0.70652	0.30477	-0.05306	0.36009	0.48117	0.4916	0.15548	0.55256
Oxalic acid	-0.10737	0.00501	0.12502	0.21074	0.17457	-0.09986	-0.13258	-0.08294	0.22202	-0.12456	0.26418	0.17584	0.21	0.00458	0.17057	0.12863	0.23307	0.17828	0.29379	-0.02503	0.03051	0.1224	-0.25732	-0.23464	0.3161	0.13254	0.28587	0.3018	0.09147	0.16034	0.31421	0.44228	0.27469	1	-0.23307	0.30386	-0.43394	-0.19153	-0.03814	-0.46771	-0.19062	0.29207	0.29532	0.10158	0.23101	-0.29296	0.42006	0.259	0.29813
Valine	-0.23677	-0.03147	-0.23066	-0.2734	-0.23881	-0.24374	0.04403	0.01982	-0.32866	-0.35942	-0.16606	-0.21012	-0.1883	0.01045	-0.36172	-0.12769	-0.40958	-0.32136	-0.35376	-0.06357	0.04292	0.02511	0.35659	0.34598	-0.11769	0.2637	-0.10116	-0.08344	0.07142	0.12526	-0.27207	-0.36388	0.43989	-0.23307	1	0.01551	0.76199	0.0623	0.58393	0.82961	0.63685	0.35919	0.00511	0.1444	0.61489	0.89906	0.36708	0.08369	0.20591
Ethanolamine	-0.25336	0.05398	-0.29991	-0.33329	-0.23806	-0.1858	0.09713	-0.24196	-0.30882	-0.18041	-0.30046	0.10274	-0.36742	-0.15193	-0.3207	-0.20795	-0.2959	-0.39308	-0.3399	-0.01798	0.05933	0.07191	-0.1668	-0.19938	0.11699	-0.00577	0.08863	0.04646	-0.12409	0.11273	0.29438	0.29787	-0.04083	0.30386	0.01551	1	0.02165	-0.10761	0.0325	-0.01378	0.00953	-0.18645	0.2576	0.17774	0.19007	0.01522	0.37773	0.45088	0.00982
Leucine	0.05934	-0.15359	-0.32754	-0.37178	-0.28122	-0.26703	0.21379	-0.05509	-0.41449	-0.14968	-0.5156	-0.42942	-0.45187	-0.07896	-0.41333	-0.36268	-0.38513	-0.40467	-0.33515	-0.23385	-0.13015	-0.14687	0.64385	0.60074	-0.21562	0.07748	-0.27645	-0.27323	-0.00654	-0.092	-0.28412	-0.42676	0.04788	-0.43394	0.76199	0.02165	1	-0.17642	0.39123	0.98134	0.28787	0.02932	-0.21571	0.10864	0.2369	0.72479	-0.13619	-0.04616	-0.10055
Glycerol	-0.34212	0.20089	0.19807	0.16659	0.0936	0.16661	-0.35116	0.22467	0.13912	0.00434	0.25184	0.29012	0.40302	0.3813	0.203	0.35962	0.10418	-0.0812	-0.26956	0.30141	0.08028	0.09665	-0.19727	-0.27893	0.17416	0.15772	0.20737	0.20412	0.09674	0.31482	-0.17616	-0.21585	0.1922	-0.19153	0.0623	-0.10761	-0.17642	1	0.30224	-0.10625	0.38953	0.40973	0.23404	-0.05233	0.334	0.23802	0.23999	-0.02758	0.03703
Phosphoric acid	-0.52012	-0.01707	-0.311	-0.36783	-0.46661	-0.18471	-0.19065	-0.19335	-0.29484	-0.61801	0.23015	0.18236	0.06124	0.21129	-0.28158	-0.0402	-0.29437	-0.18079	-0.33172	0.16464	0.26886	0.25572	0.45941	0.40321	-0.12314	0.02231	0.03759	0.1541	0.05831	0.14696	0.01469	-0.1407	0.44325	-0.03814	0.58393	0.0325	0.39123	0.30224	1	0.41502	0.4085	0.46074	0.4717	0.38528	0.68311	0.7065	0.47278	0.46211	0.34372
Isoleucine	0.04026	-0.14469	-0.28836	-0.34371	-0.25271	-0.21537	0.22132	-0.01992	-0.40793	-0.14325	-0.50143	-0.42573	-0.43506	-0.07899	-0.4107	-0.3478	-0.41419	-0.43181	-0.39266	-0.2199	-0.11397	-0.13683	0.60254	0.56609	-0.19453	0.14058	-0.23221	-0.23509	0.03298	-0.03217	-0.2863	-0.4288	0.08082	-0.46771	0.82961	-0.01378	0.98134	-0.10625	0.41502	1	0.38522	0.06658	-0.19483	0.10612	0.29561	0.78374	-0.04163	-0.04732	-0.05495
Proline	-0.46109	0.20765	-0.21028	-0.27664	-0.32081	-0.18871	-0.36989	0.11202	-0.25628	-0.4031	0.13728	0.10222	0.19056	0.17386	-0.2601	0.2675	-0.26153	-0.11879	-0.16827	0.26235	0.02529	-0.02773	-0.00156	-0.01063	-0.187	0.16418	-0.04361	-0.03319	-0.01924	0.16538	-0.29477	-0.26613	0.37928	-0.19062	0.63685	0.00953	0.28787	0.38953	0.4085	0.38522	1	0.33246	-0.04308	-0.10222	0.51958	0.74194	0.50346	-0.06702	0.12759
Glycine	-0.22401	0.15968	0.32481	0.33323	0.23074	0.0098	-0.43681	0.26053	0.35031	-0.21111	0.32625	0.37982	0.45502	0.32496	0.32186	0.28963	0.05073	0.22688	0.20764	0.26005	0.07413	0.1666	0.00752	-0.02535	0.14075	0.17309	0.228	0.22236	0.17672	0.19957	-0.1576	0.01586	0.70652	0.29207	0.35919	-0.18645	0.02932	0.40973	0.46074	0.06658	0.33246	1	0.23824	-0.16321	0.54813	0.39354	0.45049	-0.14119	0.41765
Succinic acid	-0.4096	-0.19126	-0.13081	-0.06039	-0.19248	-0.07084	-0.16812	-0.30779	-0.05022	-0.41275	0.22209	0.13853	0.02197	-0.29825	-0.121	-0.30524	-0.30407	-0.40208	-0.31756	-0.26718	-0.01011	0.03233	0.17399	0.14157	0.13561	-0.04131	0.2964	0.35	0.0359	0.19563	0.47541	0.3679	0.30477	0.29532	0.00511	0.2576	-0.21571	0.23404	0.4717	-0.19483	-0.04308	0.23824	1	0.66548	0.33896	0.09524	0.64923	0.77607	0.75552
Fumaric acid	-0.27031	-0.47876	-0.50762	-0.43217	-0.44574	-0.31124	0.07386	-0.45249	-0.46187	-0.28598	-0.13742	-0.33428	-0.27975	-0.3782	-0.44868	-0.51507	-0.32899	-0.59563	-0.58597	-0.45379	-0.04675	-0.03385	0.52911	0.5604	0.04065	-0.0638	-0.03404	0.10598	-0.04759	-0.04402	0.39066	0.12753	-0.05306	0.10158	0.1444	0.17774	0.10864	-0.05233	0.38528	0.10612	-0.10222	-0.16321	0.66548	1	0.29094	0.18859	0.30241	0.82325	0.51131
Serine	-0.55625	0.1987	-0.08068	-0.17202	-0.22284	-0.28324	-0.27928	0.11794	-0.11985	-0.41948	0.16897	0.09336	0.15134	0.28335	-0.12415	0.20584	-0.15617	-0.1024	-0.27447	0.23244	0.29957	0.31353	0.13975	0.08122	0.04027	0.153	0.04034	0.10475	-0.01101	0.18446	-0.02029	-0.11682	0.36009	0.23101	0.61489	0.19007	0.2369	0.334	0.68311	0.29561	0.51958	0.54813	0.33896	0.29094	1	0.59386	0.66916	0.32535	0.27223
Threonine	-0.43733	-0.03804	-0.39361	-0.46977	-0.4546	-0.3052	-0.15198	-0.06395	-0.44215	-0.43383	-0.10861	-0.06658	-0.08238	0.09151	-0.43509	-0.12194	-0.45773	-0.36345	-0.42431	-0.01892	-0.06511	-0.10499	0.48675	0.46456	-0.23177	0.11992	-0.11719	-0.10315	-0.01579	0.07462	-0.23721	-0.33898	0.48117	-0.29296	0.89906	0.01522	0.72479	0.23802	0.7065	0.78374	0.74194	0.39354	0.09524	0.18859	0.59386	1	0.38501	0.15247	0.26289
Beta Alanine	-0.54449	0.09517	-0.07058	-0.05545	-0.17328	-0.02555	-0.1977	-0.14358	-0.08325	-0.45279	0.22988	0.19103	0.06746	-0.10792	-0.18101	-0.02562	-0.30799	-0.27488	-0.25039	0.00876	0.08212	0.0962	-0.12355	-0.13162	0.21061	0.2858	0.38853	0.40429	0.17311	0.4131	0.29814	0.3225	0.4916	0.42006	0.36708	0.37773	-0.13619	0.23999	0.47278	-0.04163	0.50346	0.45049	0.64923	0.30241	0.66916	0.38501	1	0.50904	0.64752
Malic acid	-0.46085	-0.28928	-0.46902	-0.46269	-0.47925	-0.25531	0.07713	-0.49846	-0.41847	-0.42631	0.02682	-0.05413	-0.2566	-0.36705	-0.4423	-0.46541	-0.40473	-0.52055	-0.48365	-0.38612	-0.05103	-0.05077	0.28582	0.27626	0.11224	-0.01335	0.22808	0.29196	0.00944	0.18251	0.583	0.34288	0.15548	0.259	0.08369	0.45088	-0.04616	-0.02758	0.46211	-0.04732	-0.06702	-0.14119	0.77607	0.82325	0.32535	0.15247	0.50904	1	0.50501
Salicylic acid	-0.38417	-0.2147	-0.12119	-0.01257	-0.1182	-0.14903	-0.18666	-0.13291	-0.01194	-0.41696	0.19294	0.1456	0.06233	-0.30608	-0.13147	-0.29375	-0.31017	-0.33401	-0.21726	-0.3479	-0.16294	-0.11588	0.2092	0.27456	0.04416	0.03665	0.21129	0.24015	0.08746	0.08706	0.26339	0.31139	0.55256	0.29813	0.20591	0.00982	-0.10055	0.03703	0.34372	-0.05495	0.12759	0.41765	0.75552	0.51131	0.27223	0.26289	0.64752	0.50501	1
Methionine	-0.03843	-0.10253	-0.34788	-0.38028	-0.36172	-0.14359	0.32576	-0.20456	-0.46793	-0.23828	-0.35837	-0.2805	-0.48342	0.00419	-0.46906	-0.32723	-0.33884	-0.30789	-0.44501	-0.02626	0.29919	0.25147	0.56537	0.50827	-0.20696	-0.00364	-0.2911	-0.20051	-0.05781	-0.09555	-0.16016	-0.3324	-0.049	-0.30676	0.67458	0.18781	0.83413	-0.25824	0.54382	0.81494	0.15813	-0.0254	-0.00235	0.25753	0.35808	0.60386	0.02777	0.15937	-0.03491
Aspartic acid	-0.43497	-0.00547	-0.05221	-0.06104	-0.12403	-0.25318	-0.45304	0.15498	-0.04276	-0.3198	0.14106	0.09661	0.26777	0.09273	-0.03512	0.15119	-0.17893	-0.24443	-0.33043	0.10756	0.08911	0.13165	0.15083	0.17952	-0.00256	0.08697	0.00148	0.06271	-0.03136	0.04735	-0.05175	-0.02189	0.33825	0.13446	0.4965	0.00084	0.04759	0.41046	0.4202	0.14676	0.58467	0.53299	0.41067	0.39457	0.69593	0.53066	0.6683	0.22188	0.58359
Pyroglutamic acid	-0.57248	0.09149	-0.12256	-0.21137	-0.2886	-0.16097	-0.24407	-0.14385	-0.09907	-0.43266	0.21207	0.08962	0.06456	-0.17839	-0.18338	-0.13149	-0.38936	-0.28334	-0.18041	-0.20124	-0.20327	-0.21709	0.1297	0.1061	0.08775	0.1807	0.37944	0.33448	0.11648	0.35487	0.41447	0.33298	0.53625	0.19667	0.45595	0.1799	0.03678	0.14519	0.49932	0.12292	0.46465	0.36604	0.58302	0.34532	0.60195	0.50364	0.83231	0.56335	0.61401
4-Aminobutyric acid	-0.42412	0.13341	-0.17724	-0.23182	-0.35265	-0.0926	-0.38752	-0.03874	-0.18775	-0.49809	0.30374	0.31362	0.24112	0.41016	-0.17873	0.35158	-0.0882	0.07058	-0.16379	0.60717	0.50257	0.46117	0.06792	-0.01301	-0.21517	-0.04134	-0.16332	-0.01978	-0.0975	0.0776	-0.26022	-0.29973	0.20985	-0.1253	0.40191	0.0734	0.18823	0.48474	0.70845	0.22047	0.60757	0.38381	0.1534	-0.01328	0.59917	0.52373	0.38316	0.03802	-0.02882
Cysteine	-0.4573	-0.0255	-0.2172	-0.24957	-0.29843	0.02413	-0.02596	-0.21032	-0.39268	-0.17644	-0.14863	-0.12322	-0.17169	-0.03336	-0.38004	-0.2072	-0.36426	-0.52575	-0.55931	-0.14302	-0.10353	-0.11709	0.20388	0.11235	0.24804	0.37891	0.30032	0.30496	0.21852	0.45974	0.1033	-0.09205	0.36387	-0.09268	0.58477	0.28523	0.30803	0.49932	0.56946	0.38729	0.5099	0.36363	0.41995	0.33162	0.67224	0.65965	0.62709	0.42977	0.27522
Threonic acid	-0.08879	0.15291	0.36101	0.38736	0.19807	0.04278	-0.42131	0.08177	0.51435	-0.23728	0.5943	0.23739	0.46456	-0.1335	0.40974	0.23529	0.13856	0.32195	0.62773	-0.0329	-0.16443	-0.10484	-0.22221	-0.27782	0.12103	-0.00511	0.38179	0.35486	0.12635	0.21324	0.27555	0.3277	0.29443	0.30891	-0.27357	-0.25325	-0.47328	0.12805	0.03956	-0.47679	-0.04715	0.29215	0.40141	-0.09401	0.02398	-0.27657	0.25498	0.12346	0.28076
Glutamic acid	-0.13498	0.13071	0.33936	0.40415	0.23276	0.22825	-0.19154	0.096	0.41255	-0.19592	0.527	0.46754	0.35977	-0.05737	0.31985	0.16082	0.05925	0.3146	0.31733	0.12748	0.1351	0.16776	-0.34899	-0.26994	0.08284	0.02115	0.33645	0.32166	0.15244	0.13159	0.20461	0.45522	0.42945	0.41169	-0.17914	-0.17057	-0.57499	-0.01359	0.01541	-0.50832	0.04284	0.41851	0.40966	-0.06976	0.00874	-0.1891	0.504	0.07585	0.62923
p-Hydroxy benzoic acid	-0.15289	-0.07932	-0.14894	-0.17384	-0.24721	-0.05437	0.0366	-0.17893	-0.23629	-0.2864	-0.17903	-0.30904	-0.23383	-0.1297	-0.25336	-0.33948	-0.36174	-0.41909	-0.27856	-0.31325	-0.18618	-0.1752	0.65913	0.55392	0.07548	0.27348	0.1856	0.20561	0.27014	0.2779	0.11196	-0.08953	0.28658	-0.19374	0.70035	-0.08373	0.70063	0.07231	0.68408	0.72441	0.31389	0.33525	0.30622	0.31363	0.49599	0.71591	0.31669	0.27991	0.28617
Phenylalanine	-0.06607	-0.10501	-0.27813	-0.34372	-0.27795	-0.27055	0.03887	-0.04191	-0.34293	-0.14102	-0.41423	-0.35295	-0.2911	0.02364	-0.33899	-0.27952	-0.34812	-0.39196	-0.32187	-0.19697	-0.17	-0.17184	0.68627	0.61278	-0.14973	0.08851	-0.20185	-0.19963	-0.00946	-0.03644	-0.21383	-0.38001	0.14812	-0.34071	0.7659	0.0137	0.92521	-0.00617	0.50903	0.91315	0.30944	0.2394	-0.06884	0.16043	0.43958	0.76907	0.01145	0.00633	-0.00426
Asparagine	-0.13097	0.19588	0.11351	0.16522	0.01037	0.12135	0.03893	-0.02088	0.1218	-0.44798	0.47622	0.30983	0.14094	0.16526	0.03894	0.2503	0.06343	0.50162	0.38628	0.37632	0.49827	0.47457	-0.25216	-0.23473	-0.07213	0.11416	0.0667	0.14688	0.13989	0.10914	-0.16629	-0.03221	0.45877	0.25431	0.24169	-0.12635	-0.05513	-0.21483	0.34112	-0.03618	0.18138	0.36636	0.01707	-0.2792	0.23132	0.11438	0.29621	-0.07735	0.15638
Xylose	-0.2271	-0.22593	-0.25492	-0.27855	-0.22803	0.08993	0.15194	-0.35425	-0.266	-0.13753	-0.17736	0.20704	-0.31026	-0.19648	-0.27251	-0.45995	-0.35718	-0.47783	-0.48247	-0.20734	-0.1014	-0.08526	0.14461	0.12267	0.17198	0.0101	0.34763	0.31742	0.13943	0.26794	0.47227	0.34588	0.11465	0.00484	-0.135	0.47663	-0.0703	0.20522	0.32032	-0.07624	-0.18644	-0.0675	0.57378	0.39504	-0.004	0.04429	0.24994	0.66261	0.26213
Vanillic acid	0.12145	0.29587	0.51906	0.50874	0.40658	0.02463	-0.27817	0.33421	0.60113	-0.1187	0.54675	0.44799	0.49904	0.4246	0.57664	0.61582	0.47063	0.80596	0.65579	0.62294	0.6079	0.68589	-0.40406	-0.43229	0.03591	-0.12907	-0.01381	0.06808	-0.04419	-0.08087	-0.1492	0.034	0.09785	0.40694	-0.19225	-0.17567	-0.33873	-0.03109	0.03105	-0.37812	-0.17274	0.41033	-0.12314	-0.37833	0.13301	-0.33414	-0.06264	-0.30332	-0.16027
Glutamine	-0.32279	0.07977	-0.14451	-0.24257	-0.2788	-0.24415	-0.48823	0.09407	-0.10852	-0.32114	0.1872	0.03682	0.30626	0.21589	-0.14426	0.23486	-0.21453	0.05305	0.08412	0.20474	-0.13097	-0.16906	0.27904	0.20763	-0.27547	0.03513	-0.12894	-0.12743	-0.08078	0.04932	-0.30225	-0.36009	0.40392	-0.30313	0.58262	-0.30214	0.41516	0.36509	0.47744	0.46259	0.74329	0.45712	-0.10738	-0.15724	0.48138	0.7102	0.21647	-0.17538	-0.00717
Protocatechuic acid	-0.01946	0.32983	0.3548	0.30315	0.18689	0.00388	-0.18142	0.17592	0.45324	-0.25901	0.60021	0.50315	0.39985	0.38532	0.43169	0.50983	0.34897	0.77272	0.57536	0.60312	0.66538	0.6936	-0.3284	-0.35961	-0.07812	-0.23211	-0.02291	0.05925	-0.10394	-0.10246	-0.0112	0.11875	0.10142	0.37821	-0.18281	-0.06535	-0.30764	-0.16198	0.17688	-0.35375	-0.20478	0.25818	-0.01568	-0.28236	0.1248	-0.29402	-0.0071	-0.09623	-0.12628
Shikimic acid	-0.25904	0.18742	0.15272	0.10579	0.04331	0.03285	0.11865	-0.04522	0.16314	-0.33953	0.40941	0.46962	0.08898	0.22615	0.10662	0.11063	0.0388	0.30828	0.04499	0.30433	0.59374	0.62155	-0.19564	-0.21463	0.13234	-0.02417	0.22913	0.28665	0.06158	0.17639	0.22845	0.24875	0.28901	0.4515	0.02166	0.25504	-0.17278	-0.09876	0.43579	-0.1948	-0.19818	0.27654	0.35701	0.08859	0.32478	-0.05485	0.32608	0.38622	0.20922
Citric acid	-0.40802	0.28155	0.33584	0.27761	0.12339	-0.07755	-0.51641	0.24787	0.42581	-0.32842	0.74721	0.55588	0.65955	0.33142	0.37191	0.55844	0.18067	0.52339	0.28364	0.50827	0.46407	0.49319	-0.34037	-0.34001	0.00111	-0.0825	0.14236	0.20035	-0.08584	0.07613	0.04872	0.16666	0.41688	0.40819	0.04026	-0.18812	-0.48252	0.31344	0.31013	-0.41581	0.29366	0.58797	0.3332	-0.00691	0.5093	0.03991	0.53698	0.10609	0.37479
Fructose	-0.5538	0.08203	-0.2763	-0.39309	-0.30466	-0.23481	-0.0761	-0.05322	-0.29839	-0.41721	-0.10527	0.25155	-0.17796	-0.06587	-0.35597	-0.14283	-0.48766	-0.51227	-0.5187	-0.02303	-0.02875	-0.02654	-0.05138	-0.07152	0.06907	0.134	0.24924	0.18036	0.00152	0.32258	0.25047	0.20389	0.32538	0.10919	0.39841	0.71373	0.14377	0.25396	0.42728	0.19846	0.45337	0.11884	0.42876	0.25022	0.50714	0.47577	0.68525	0.57027	0.32193
Galactose	-0.17155	-0.01769	0.00335	-0.0115	0.06786	-0.21764	0.08491	-0.12014	0.02363	-0.12	-0.04295	0.12197	-0.1606	-0.16718	-0.07639	-0.10546	-0.11497	-0.14322	-0.16913	-0.04055	0.22737	0.28955	-0.30634	-0.33898	0.26855	-0.00573	0.17364	0.16657	-0.13431	0.13793	0.37733	0.35589	-0.0341	0.56122	-0.11725	0.76839	-0.21716	-0.1564	-0.06728	-0.24815	-0.21919	-0.09107	0.37782	0.28196	0.23315	-0.2199	0.38326	0.52185	0.14972
Lysine	-0.282	0.09445	-0.18402	-0.25585	-0.29669	-0.15058	-0.01658	-0.02567	-0.32403	-0.31605	-0.07104	-0.27716	-0.11191	0.10781	-0.32675	-0.01209	-0.26769	-0.21399	-0.26179	0.0234	0.10017	0.0678	0.38073	0.31375	-0.01843	0.31555	-0.0021	0.05274	0.13685	0.23025	-0.1715	-0.33985	0.26058	-0.16807	0.8774	-0.03954	0.67764	0.12034	0.64584	0.73729	0.6503	0.33676	0.00795	0.15147	0.74961	0.82426	0.40227	0.10287	0.05448
Glucose	-0.07015	0.16737	0.39637	0.32249	0.33005	-0.18674	-0.38768	0.35043	0.59361	-0.2347	0.28147	0.6206	0.288	-0.04914	0.41973	0.17828	-0.07415	0.27107	0.37696	0.19158	0.09024	0.17599	-0.32352	-0.31398	-0.11872	-0.33821	0.09399	-0.01016	-0.22156	-0.12571	0.21125	0.47193	0.26954	0.33209	-0.21618	0.2365	-0.36091	-0.0999	-0.11069	-0.36362	-0.12732	0.31549	0.32652	-0.19418	-0.02529	-0.25253	0.28888	0.04767	0.39954
p-Coumaric acid	-0.26023	0.01742	0.14359	0.20226	0.02512	-0.09909	-0.48443	0.01358	0.29552	-0.35529	0.61217	0.3972	0.54396	0.25953	0.31758	0.32444	0.26434	0.37588	0.32691	0.26661	0.26048	0.3514	0.0475	0.03393	0.08185	-0.09898	0.14391	0.27393	0.06682	0.00445	0.09346	0.15064	0.40854	0.47343	-0.11256	-0.24748	-0.372	0.2592	0.44398	-0.39591	-0.06202	0.60573	0.44187	0.21446	0.34879	-0.05467	0.2569	0.2289	0.38765
Tyrosine	-0.26797	0.05477	-0.11279	-0.20251	-0.24469	-0.24114	-0.06732	0.04609	-0.16943	-0.38921	-0.00344	-0.07769	-0.05172	0.20663	-0.20678	-0.03464	-0.26454	-0.09575	-0.2323	0.10054	0.24625	0.23694	0.52001	0.43745	-0.1748	0.05051	-0.14426	-0.0787	-0.01452	0.02587	-0.21832	-0.36609	0.30201	-0.19355	0.81259	-0.1091	0.74221	0.09079	0.76962	0.76193	0.41068	0.44708	0.11344	0.16777	0.68331	0.78906	0.24496	0.10104	0.14586
Mannitol	-0.02077	0.22827	0.01777	-0.11714	-0.02687	-0.09437	-0.077	0.39628	-0.04821	0.00129	-0.15078	0.12345	0.04884	0.5525	-0.00694	0.36744	0.02204	0.11632	-0.19249	0.55941	0.37999	0.33141	0.03696	0.01006	-0.34899	-0.10354	-0.46869	-0.45444	-0.22217	-0.20955	-0.63541	-0.60976	-0.09879	-0.50896	0.45621	-0.07192	0.51282	0.29579	0.23132	0.53823	0.40673	0.14423	-0.5097	-0.38874	0.26293	0.45533	-0.22139	-0.52731	-0.45458
Ferulic acid	-0.27566	0.11307	0.07858	0.13532	-0.09154	0.45805	0.19354	-0.29131	-0.10023	-0.09369	0.2327	-0.03679	-0.0948	-0.13256	-0.13109	-0.12443	-0.08961	-0.13476	-0.25011	-0.09145	0.18692	0.13167	-0.0404	-0.12728	0.36762	0.38413	0.5023	0.56627	0.39128	0.53887	0.30442	0.14156	0.20995	-0.02835	0.1966	-0.04953	-0.13481	0.25875	0.36889	-0.048	0.1794	0.16536	0.52007	0.25539	0.33326	0.17825	0.5619	0.40612	0.37972
Inositol	0.09785	0.21041	0.51497	0.59068	0.41304	0.11239	-0.41287	0.22066	0.67008	-0.09676	0.58589	0.47354	0.55178	0.17478	0.59713	0.46841	0.39738	0.69371	0.73572	0.38363	0.26942	0.3487	-0.41242	-0.40089	0.04547	-0.1468	0.11688	0.15187	-0.00738	-0.07505	0.04185	0.32746	0.25084	0.52416	-0.37671	-0.23435	-0.58803	-0.06366	-0.14481	-0.60566	-0.17698	0.47232	0.1234	-0.32298	-0.07053	-0.43902	0.13746	-0.25719	0.23709
Caffeic acid	0.07895	0.18138	0.26859	0.32913	0.07917	0.3611	-0.14425	0.05432	0.16951	-0.06051	0.3716	0.09401	0.27817	0.2554	0.18151	0.38024	0.26837	0.40638	0.2068	0.51233	0.56154	0.53601	-0.06771	-0.07914	-0.01237	0.08936	-0.02625	0.14256	0.15478	0.04626	-0.24197	-0.14629	-0.05336	-0.07949	0.13353	-0.42882	-0.09681	0.11355	0.22285	-0.03952	0.30813	0.31317	-0.03946	-0.14242	0.20287	0.08226	0.18368	-0.30919	0.04277
Tryptophan	-0.54293	0.30509	0.1193	0.0086	-0.12353	0.03071	-0.22438	0.06855	0.13554	-0.43721	0.57416	0.56508	0.34894	0.33044	0.10996	0.2652	-0.01613	0.261	-0.00332	0.34425	0.38485	0.37812	-0.04664	-0.05462	0.02209	0.03141	0.30196	0.33466	0.11573	0.23065	0.16018	0.18624	0.53571	0.26398	0.26387	-0.04971	-0.17192	0.24008	0.65773	-0.10447	0.29333	0.54381	0.41474	0.09121	0.55403	0.3217	0.59871	0.34732	0.45355
Sinapinic acid	0.03933	0.08156	0.37084	0.41665	0.32301	0.36422	0.0998	0.08619	0.18424	0.26347	-0.13151	-0.1659	-0.08139	-0.17108	0.13747	-0.06119	0.01488	-0.28316	-0.20486	-0.1707	-0.07415	-0.00793	-0.16788	-0.16708	0.58514	0.55055	0.57399	0.54928	0.48702	0.53111	0.26075	0.28648	0.05147	0.19608	0.19797	0.07001	-0.12588	0.25147	-0.02898	-0.02175	0.21109	0.29873	0.29299	0.15092	0.33058	0.09583	0.57112	0.12749	0.36643
Sucrose	-0.37698	0.23973	0.26957	0.26709	0.15101	-0.02115	-0.32077	0.07082	0.41016	-0.2899	0.64944	0.62111	0.47019	0.13007	0.33745	0.30648	0.14867	0.45786	0.38457	0.22388	0.20313	0.24749	-0.41533	-0.40288	0.12876	-0.08218	0.33424	0.31252	-0.00098	0.13061	0.28072	0.45853	0.52932	0.67193	-0.24636	0.09091	-0.62242	0.04045	0.10488	-0.61621	-0.06206	0.46317	0.42232	-0.0574	0.19483	-0.22683	0.47832	0.25139	0.46827
Raffinose	0.56757	-0.03029	0.41323	0.55375	0.45922	0.60756	0.6444	-0.13187	0.21483	0.41061	-0.10813	-0.24185	-0.34345	-0.19416	0.18601	-0.15359	0.32222	0.20271	0.15359	-0.0722	0.33861	0.35618	-0.30819	-0.32055	0.469	0.29863	0.29469	0.35864	0.38363	0.24751	0.15351	0.14705	-0.40042	0.14325	-0.36661	-0.05	-0.25288	-0.36731	-0.37872	-0.27005	-0.60246	-0.27503	-0.0729	-0.0953	-0.35071	-0.61561	-0.20982	-0.09242	-0.19796
1-Butanol	0.00233	-0.03267	-0.19525	-0.36613	-0.16808	-0.41721	0.16136	0.03984	-0.08708	0.07684	-0.22675	-0.07259	-0.19745	-0.07317	-0.03391	-0.19837	-0.1617	-0.10875	-0.14564	-0.17728	-0.08715	-0.08857	0.18171	0.17762	-0.20271	-0.36659	-0.23138	-0.32378	-0.34119	-0.28939	0.24401	0.11252	-0.31422	-0.01564	-0.08321	0.30745	0.2132	-0.28602	-0.11015	0.14776	-0.36889	-0.46938	-0.13208	0.18185	-0.1087	-0.11034	-0.3664	0.25322	-0.30364
Pentanal	0.08693	0.46667	0.33877	0.31084	0.28366	0.13468	-0.05736	0.30856	0.36145	0.27656	0.11201	0.13792	0.26919	0.4785	0.49845	0.38918	0.50404	0.33345	0.30106	0.20652	0.00549	0.0355	-0.15807	-0.21848	0.0525	-0.03831	-0.01525	-0.08656	0.02276	-0.08628	-0.21082	-0.12267	-0.02582	0.10769	-0.1884	-0.10006	-0.05482	0.21872	-0.08127	-0.11181	-0.26077	0.17763	-0.27342	-0.42193	-0.07817	-0.19998	-0.35329	-0.40911	-0.37064
1-Pentanol	0.04887	0.26681	0.41507	0.28355	0.37544	-0.07424	-0.16921	0.53199	0.41859	0.20805	0.12016	0.33747	0.38053	0.65576	0.49631	0.48372	0.37245	0.41685	0.08727	0.48472	0.35872	0.42789	-0.13238	-0.17073	0.01559	-0.13313	-0.14367	-0.16557	-0.13664	-0.12958	-0.34724	-0.279	-0.00441	0.02454	0.00153	-0.15405	0.0513	0.37674	0.08275	0.02578	-0.13763	0.3795	-0.31646	-0.31512	0.19104	-0.01211	-0.33906	-0.38789	-0.35368
Toluene	-0.03109	0.36922	0.36906	0.11929	0.25025	-0.09666	-0.04684	0.49973	0.37343	0.25451	0.20609	0.27002	0.35276	0.60107	0.46764	0.46892	0.36269	0.50917	0.12197	0.40946	0.28507	0.26624	-0.12681	-0.14827	-0.12282	-0.23817	-0.14966	-0.22127	-0.23695	-0.19588	-0.23603	-0.24659	-0.16702	-0.10634	-0.0554	-0.26357	-0.00655	0.16057	-0.02748	-0.00281	-0.14958	0.0324	-0.41569	-0.29063	0.07657	-0.07322	-0.38823	-0.29088	-0.45314
Hexanal	0.14028	0.23751	0.30777	0.28528	0.32108	-0.05964	-0.17235	0.35118	0.3352	0.22357	0.01085	0.15701	0.28665	0.51458	0.4422	0.3956	0.43	0.30539	0.20678	0.32758	0.16679	0.26113	-0.08211	-0.14583	0.09134	-0.06624	-0.12329	-0.13125	-0.05551	-0.12748	-0.29108	-0.21067	-0.0505	0.16211	-0.1057	-0.01749	0.05136	0.29054	-0.00111	-0.02323	-0.23055	0.32394	-0.28663	-0.30209	0.08413	-0.11856	-0.37645	-0.38954	-0.3939
1-Hexanol	0.02215	0.21405	0.38938	0.27851	0.36732	-0.14646	-0.18656	0.51639	0.39055	0.09149	0.14382	0.3326	0.35769	0.63014	0.45022	0.49121	0.34876	0.39927	0.0484	0.52275	0.49222	0.57297	-0.14787	-0.19059	0.0135	-0.13837	-0.18587	-0.1619	-0.17365	-0.13541	-0.3541	-0.30332	-0.0107	0.07482	0.05999	-0.08325	0.06499	0.35252	0.14192	0.03898	-0.1054	0.38502	-0.23542	-0.21538	0.28732	0.00992	-0.25842	-0.29869	-0.30179
Ethylbenzene	0.17114	0.29729	0.43823	0.29737	0.2059	0.23562	-0.15209	0.11994	0.40287	0.27856	0.28181	-0.03762	0.31958	0.18956	0.44398	0.26858	0.31905	0.36045	0.28551	0.16714	0.11226	0.09026	0.08516	-0.03255	0.04017	-0.13925	0.10428	0.09753	-0.04412	0.01541	0.13837	0.02432	-0.37533	-0.21785	-0.19615	-0.41975	-0.11671	0.13549	-0.0173	-0.10716	-0.17281	-0.04675	-0.04709	-0.09451	-0.01784	-0.20993	-0.21508	-0.14967	-0.3062
p-Xylene	0.02085	0.3063	0.42044	0.19953	0.28864	-0.12651	-0.06991	0.51274	0.36664	0.14461	0.16047	0.19304	0.29166	0.57034	0.43183	0.44402	0.31569	0.4482	0.04305	0.44363	0.48363	0.50457	-0.03087	-0.09139	-0.04925	-0.18616	-0.16342	-0.16319	-0.21575	-0.14683	-0.2296	-0.28642	-0.1978	-0.0828	0.11338	-0.22199	0.14463	0.17573	0.13098	0.14725	-0.10743	0.1604	-0.29036	-0.15552	0.29553	0.03417	-0.28728	-0.22779	-0.37652
2-Heptanone	0.02796	0.18518	0.43161	0.32242	0.43322	-0.05886	-0.20211	0.50936	0.42104	0.23376	0.09293	0.38364	0.38138	0.59743	0.48927	0.44896	0.35413	0.32085	0.00505	0.45244	0.33461	0.43487	-0.20223	-0.22865	0.14974	-0.06614	-0.02655	-0.04497	-0.08376	-0.03669	-0.24082	-0.15844	0.01602	0.14428	-0.06711	-0.03252	-0.08307	0.44795	0.0406	-0.09753	-0.13591	0.42379	-0.18359	-0.20769	0.22288	-0.06201	-0.20137	-0.26575	-0.23563
2-Butyl furan	0.0387	0.22202	0.45465	0.31529	0.41976	-0.04526	-0.18378	0.5473	0.42902	0.24294	0.10499	0.38337	0.38229	0.63725	0.50486	0.46556	0.35306	0.36535	0.00154	0.48655	0.3779	0.45887	-0.15976	-0.19273	0.08234	-0.11447	-0.07863	-0.09802	-0.12379	-0.07826	-0.2789	-0.21391	-0.02137	0.04575	-0.03333	-0.11299	-0.02457	0.43691	0.06797	-0.0338	-0.13018	0.40268	-0.22654	-0.23566	0.22001	-0.02925	-0.25487	-0.31111	-0.27357
Styrene	0.1801	0.2092	0.45576	0.27413	0.33459	0.16113	-0.14203	0.40534	0.36483	0.40754	-0.03171	0.16447	0.26799	0.47471	0.46496	0.23911	0.24885	0.1797	-0.0225	0.24356	0.03808	0.07946	0.17403	0.07347	0.07088	-0.08662	0.04411	-0.02303	-0.01369	0.02288	-0.1502	-0.20197	-0.1605	-0.34348	-0.01125	-0.32575	0.1777	0.48578	0.10983	0.17923	-0.11138	0.29248	-0.19552	-0.22356	0.05998	0.08208	-0.36322	-0.32435	-0.33494
Heptanal	0.38738	0.18346	0.27919	0.20982	0.28952	0.06891	0.15568	0.30831	0.18924	0.41703	-0.3117	-0.19519	-0.04847	0.33298	0.30269	0.108	0.28247	0.1223	0.10547	0.03844	-0.06687	-0.02185	0.19605	0.12795	0.04825	0.03994	-0.13112	-0.19997	0.05154	-0.0981	-0.30836	-0.32943	-0.20952	-0.23046	0.11401	-0.18977	0.46418	0.06616	-0.05851	0.40232	-0.24192	0.08525	-0.51209	-0.34813	-0.07848	0.04874	-0.60301	-0.49816	-0.5524
2-Acetyl-1-pyrroline	0.46308	0.07019	0.58984	0.53887	0.50259	0.05271	-0.16228	0.31511	0.66216	0.04819	0.1264	0.09401	0.15552	-0.20781	0.51673	0.1167	0.08225	0.34276	0.59722	0.06202	0.03064	0.12603	-0.13877	-0.14716	0.0415	-0.09865	0.16058	0.11366	0.05823	-0.01751	0.20348	0.35562	-0.17354	0.09472	-0.19339	-0.19923	-0.151	-0.31917	-0.26924	-0.15085	-0.20686	0.07862	-0.01034	-0.2491	-0.20578	-0.35482	-0.04457	-0.21212	0.03005
α-Pinene	-0.23953	0.41116	0.03599	-0.07133	-0.15163	-0.10049	-0.01687	0.07543	0.07216	-0.06721	0.3866	0.11851	0.20001	0.27578	0.15631	0.37185	0.27571	0.45801	0.16487	0.32503	0.45634	0.35704	-0.19255	-0.2139	-0.27303	-0.36146	-0.28299	-0.24635	-0.3729	-0.33011	-0.02711	-0.05343	-0.27255	0.12435	-0.15553	-0.00309	-0.20638	-0.20939	-0.05027	-0.22104	-0.12199	-0.30012	-0.0981	-0.0389	0.08195	-0.2289	-0.08026	-0.0029	-0.2216
1-Heptanol	0.067	0.21518	0.433	0.24152	0.39362	-0.05638	-0.1039	0.56704	0.37873	0.30114	0.00113	0.32787	0.28864	0.57636	0.44567	0.3655	0.24372	0.30357	-0.06916	0.40226	0.29219	0.35061	-0.08386	-0.11337	0.02305	-0.13792	-0.0967	-0.16417	-0.16533	-0.09694	-0.25111	-0.21598	-0.05525	-0.09351	0.03904	-0.12979	0.08743	0.36972	0.03101	0.09257	-0.11103	0.31574	-0.28968	-0.23895	0.18636	0.03939	-0.29973	-0.30678	-0.30372
Benzaldehyde	0.20185	0.10305	0.21909	0.04984	0.24345	-0.03951	0.10501	0.363	0.1359	0.38378	-0.31337	0.03689	-0.03157	0.37068	0.25456	0.04841	0.1212	0.02262	-0.17257	0.07928	-0.02266	0.01704	0.16467	0.11193	0.0296	-0.09273	-0.09163	-0.19448	-0.10207	-0.09326	-0.18093	-0.24463	-0.16763	-0.27841	0.06775	-0.03804	0.35259	0.22974	0.00124	0.32244	-0.23889	0.06798	-0.34856	-0.1685	-0.0123	0.09035	-0.50127	-0.23811	-0.43516
1-Octen-3-ol	0.06205	0.17491	0.38787	0.27306	0.39421	-0.06404	-0.20121	0.50444	0.35626	0.27003	0.00888	0.30724	0.34198	0.59337	0.44741	0.42333	0.33155	0.26758	-0.02312	0.42477	0.26719	0.36277	-0.12723	-0.15572	0.12282	-0.05256	-0.06867	-0.09288	-0.08497	-0.05764	-0.28465	-0.21656	-0.01508	0.05422	-0.00805	-0.05625	0.01298	0.46251	0.0388	-0.00043	-0.08493	0.40774	-0.25481	-0.21874	0.2219	0.00535	-0.25325	-0.31773	-0.29442
2-Pentyl furan	0.04138	0.24591	0.43666	0.28868	0.37707	-0.06565	-0.17551	0.54001	0.41092	0.18321	0.14087	0.38606	0.37386	0.66463	0.49321	0.49985	0.36926	0.42282	0.02817	0.54465	0.47511	0.54413	-0.14791	-0.18434	0.02591	-0.16163	-0.13807	-0.13314	-0.17058	-0.12295	-0.29352	-0.24472	-0.06543	0.03269	-0.01989	-0.12251	0.00322	0.38142	0.11379	-0.01239	-0.13731	0.36102	-0.24271	-0.23227	0.23782	-0.03095	-0.27995	-0.30798	-0.31447
Octanal	0.12686	0.11093	0.25605	0.12783	0.29182	-0.2027	-0.13021	0.51818	0.22742	0.17009	-0.1306	0.10978	0.19097	0.4942	0.31892	0.32668	0.19373	0.19224	-0.01409	0.31707	0.17821	0.24785	0.00109	-0.03604	-0.03969	-0.0918	-0.24252	-0.279	-0.16221	-0.15979	-0.45581	-0.44461	-0.07762	-0.13826	0.14681	-0.09534	0.29659	0.3253	0.04862	0.27021	-0.03522	0.23854	-0.41766	-0.2727	0.16698	0.12349	-0.43215	-0.39969	-0.45113
p-Cymene	0.1699	0.12514	0.18499	0.07497	0.13947	-0.10734	0.24444	0.28832	0.16977	0.00574	0.12458	-0.04336	0.01598	0.2249	0.19499	0.24155	0.20592	0.41658	0.11627	0.25687	0.48574	0.46326	-0.13383	-0.09144	-0.14384	-0.1348	-0.24844	-0.20855	-0.13292	-0.20506	-0.16406	-0.2149	-0.29262	-0.11043	0.05841	-0.26533	0.08059	-0.24932	-0.05641	0.08216	-0.20402	-0.27325	-0.42213	-0.1025	-0.01808	-0.15204	-0.40118	-0.16221	-0.40158
D-Limonene	-0.02524	0.21169	0.20111	0.04943	0.09624	-0.15798	0.10192	0.32316	0.19529	-0.03664	0.27559	0.07639	0.16797	0.34619	0.23051	0.37323	0.2562	0.44199	0.03107	0.37712	0.6052	0.56551	-0.1649	-0.14795	-0.18116	-0.2239	-0.27379	-0.21268	-0.25326	-0.22993	-0.16027	-0.24351	-0.30908	-0.06289	0.0384	-0.22795	-0.02938	-0.09259	0.03606	-0.00961	-0.12223	-0.22712	-0.26059	-0.00451	0.15394	-0.12413	-0.24615	-0.05891	-0.32397
3-Octen-2-one	0.03388	0.24219	0.38694	0.24339	0.35188	-0.05167	-0.18673	0.5643	0.34913	0.21534	0.05127	0.36602	0.33856	0.66837	0.4583	0.47778	0.33509	0.30803	-0.07737	0.52431	0.39747	0.45896	-0.12535	-0.15107	-0.00827	-0.15191	-0.17339	-0.18601	-0.17615	-0.13386	-0.34876	-0.29223	-0.08174	-0.0733	0.01642	-0.1082	0.03833	0.47388	0.09433	0.03808	-0.05824	0.34165	-0.26509	-0.23093	0.21854	0.03241	-0.28091	-0.34258	-0.31525
γ-Terpinene	0.28252	0.19566	0.40226	0.30041	0.29755	0.09262	0.13291	0.34488	0.33083	0.19439	0.06931	0.07091	0.09338	0.26411	0.36587	0.20367	0.17475	0.4132	0.18124	0.24474	0.33788	0.36825	-0.08981	-0.1004	-0.00509	-0.08182	-0.08263	-0.11488	-0.03786	-0.07132	-0.11035	-0.07862	-0.1062	-0.13984	0.0737	-0.27769	0.1318	-0.04146	-0.05324	0.11666	-0.22485	0.09193	-0.38338	-0.26919	-0.03363	-0.09095	-0.3997	-0.31947	-0.34549
1-Octanol	0.01024	0.34492	0.41793	0.24683	0.3677	-0.06466	-0.24512	0.64049	0.38001	0.24338	0.05074	0.36551	0.39187	0.68991	0.48196	0.54847	0.32599	0.32353	-0.00716	0.52813	0.2809	0.33519	-0.18239	-0.20489	-0.0289	-0.10163	-0.15408	-0.21487	-0.16577	-0.10759	-0.39287	-0.29496	-0.0171	-0.09324	0.08748	-0.11877	0.06585	0.49828	0.03967	0.08076	0.08293	0.38304	-0.37208	-0.36995	0.23894	0.10311	-0.2441	-0.45403	-0.35351
Linalool	0.00493	0.28193	0.49058	0.37067	0.45384	-0.04963	-0.24393	0.58472	0.51616	0.20009	0.24517	0.44154	0.48724	0.63929	0.58088	0.56007	0.4224	0.45813	0.12327	0.49388	0.34185	0.41367	-0.29858	-0.32232	0.03013	-0.15306	-0.09179	-0.1301	-0.16729	-0.10766	-0.30706	-0.21178	0.03139	0.0638	-0.12258	-0.18304	-0.16335	0.4698	-0.0153	-0.17073	-0.14361	0.36707	-0.23746	-0.32308	0.13007	-0.12745	-0.28493	-0.35891	-0.27246
o-Cymene	0.08576	0.08021	0.36002	0.22368	0.3218	-0.01872	0.0041	0.38495	0.30738	0.2103	0.08835	0.23522	0.21529	0.48151	0.39376	0.26124	0.31214	0.34418	0.00799	0.28289	0.29977	0.3422	-0.03656	-0.08346	-0.01529	-0.18016	-0.11191	-0.13404	-0.16132	-0.14575	-0.311	-0.3417	-0.08371	-0.10034	-0.08647	-0.23739	0.05599	0.26294	0.06427	0.03235	-0.30194	0.16355	-0.21831	-0.16208	0.02193	-0.08224	-0.44027	-0.19592	-0.3324
Nonanal	0.10767	0.3016	0.25882	0.27238	0.33394	-0.1088	-0.16799	0.35005	0.27205	0.20479	-0.03827	0.07339	0.22893	0.4085	0.37123	0.42613	0.44297	0.22989	0.24615	0.23604	0.04103	0.13036	-0.27257	-0.32799	0.14653	0.05297	-0.0841	-0.12601	-0.05902	-0.06221	-0.29741	-0.18362	-0.01415	0.28713	-0.08263	0.16293	-0.01227	0.2361	-0.18091	-0.07616	-0.1025	0.23204	-0.33556	-0.35881	0.09395	-0.14539	-0.25551	-0.38401	-0.40542
1-Nonanol	0.02885	0.22716	0.32909	0.19831	0.33984	-0.13753	-0.14699	0.55631	0.29062	0.16059	0.03675	0.26394	0.30913	0.63449	0.39507	0.45778	0.32942	0.30735	-0.01415	0.42096	0.29755	0.3636	-0.11003	-0.11876	0.01335	-0.04246	-0.15885	-0.18155	-0.12553	-0.09638	-0.39391	-0.34499	0.04622	-0.0036	0.15041	-0.14082	0.12932	0.37971	0.09708	0.12943	0.00928	0.37104	-0.3571	-0.24544	0.27669	0.12092	-0.27405	-0.34468	-0.31935
Naphthalene	0.02962	0.19614	0.20473	0.014	0.1462	-0.07822	-0.05319	0.47982	0.09972	0.24055	-0.14017	0.0924	0.13678	0.54149	0.2309	0.24323	0.1327	0.08351	-0.24698	0.26485	0.14645	0.14747	0.20478	0.15942	-0.14649	-0.13134	-0.25088	-0.30212	-0.19223	-0.15162	-0.37917	-0.4525	-0.09929	-0.42232	0.284	-0.25053	0.41217	0.40753	0.19041	0.42773	0.07632	0.20397	-0.34132	-0.151	0.22004	0.32449	-0.36983	-0.31995	-0.34796
Decanal	0.24679	0.25099	0.53322	0.39762	0.47209	0.07165	-0.01413	0.49655	0.40583	0.32666	0.03266	0.12161	0.23355	0.36046	0.48517	0.30886	0.30261	0.36122	0.14329	0.25268	0.2246	0.26851	-0.14448	-0.25361	0.05062	-0.0778	-0.06201	-0.12496	-0.12163	-0.04903	-0.19098	-0.17296	-0.13122	-0.09432	-0.04962	-0.21313	0.04412	0.22553	-0.1689	0.05095	-0.20639	0.16566	-0.31371	-0.35849	0.02699	-0.13259	-0.37621	-0.40285	-0.37806
1H-Indole	0.05436	0.24751	0.40184	0.25282	0.32595	-0.0634	-0.13456	0.54103	0.37894	0.15067	0.21686	0.40596	0.37414	0.65277	0.47104	0.50264	0.37805	0.55177	0.0911	0.56568	0.54577	0.58258	-0.12667	-0.11361	-0.11057	-0.24207	-0.24128	-0.21801	-0.22827	-0.25304	-0.30622	-0.22644	-0.0457	0.01491	4e-05	-0.27201	-0.04455	0.17961	0.07144	-0.03959	-0.13493	0.31724	-0.31301	-0.21899	0.19464	-0.04968	-0.28915	-0.33277	-0.2354
[truncated: 61 more columns]

## Sheet: Table S9
Table S9. Composition and content (µg/g) of anthocyanins in 16 pigmented rice cultivars.
Metabolites name	PC 1	PC 2	PC 3	DJ 1	DJ 2	DJ 3	HDG 1	HDG 2	HDG 3	MP 1	MP 2	MP 3	SW 493 1	SW 493 2	SW 493 3	SW 505 1	SW 505 2	SW 505 3	JSHC 1	JSHC 2	JSHC 3	HN 1	HN 2	HN 3	HJJ 1	HJJ 2	HJJ 3	HH 1	HH 2	HH 3	SC 1	SC 2	SC 3	GR8 1	GR8 2	GR8 3	AM 1	AM 2	AM 3	HYJ 1	HYJ 2	HYJ 3	HoJJ 1	HoJJ 2	HoJJ 3	JGD 1	JGD 2	JGD 3
Rice color	White	White	White	White	White	White	White	White	White	Black	Black	Black	Black	Black	Black	Black	Black	Black	Black	Black	Black	Black	Black	Black	Black	Black	Black	Black	Black	Black	Red	Red	Red	Red	Red	Red	Red	Red	Red	Red	Red	Red	Red	Red	Red	Red	Red	Red
Cyanidin-3-O-glucoside										63.8437	56.3706	60.2454	102.405	108.512	118.973	743.824	726.401	757.724	257.264	282.319	262.222	64.7785	58.8552	73.8938	538.399	476.201	465.097	127.693	122.131	120.485
Peonidin-3-O-glucoside													10.1403	10.32	10.5194	33.193	31.8117	32.9362	12.5431	15.458	14.1797				21.312	20.5966	20.2833	9.30549	9.71842	9.03567																		34.975

[truncated: 6 more sheets: Table S10, Table S11, Table S12, Table S13, Table S14, Table S15]
